# Supplementary material for: 3,5-Diamino-4H-1,2,4-triazol-1-ium (6-carb­oxy­pyridine-2-carboxyl­ato)(pyridine-2,6-dicarboxyl­ato)cuprate(II) trihydrate
Source: Acta Crystallogr Sect E Struct Rep Online. 2011 Mar 31;67(Pt 4):m509–10. doi: 10.1107/S1600536811011147 (PMC3099907; doi:10.1107/S1600536811011147)
Supplement: Supplementary file 1 [file e-67-0m509-sup1.cif]

##############################################################################
###                                                                        ###
###        Electronic paper (Acta Crystallographica Section E)             ###
###                                                                        ###
##############################################################################
#                                                                            #
# This CIF contains the data in a paper accepted for publication in Acta     #
# Crystallographica Section E. It conforms to the requirements of Notes      #
# for Authors for Section E, and has been peer reviewed under the auspices   #
# of the IUCr Commission on Journals.                                        #
#                                                                            #
# Full details of the Crystallographic Information File format               #
# are given in the paper "The Crystallographic Information File (CIF):       #
# a New Standard Archive File for Crystallography" by S. R. Hall, F. H.      #
# Allen and I. D. Brown [Acta Cryst. (1991), A47, 655-685].                  #
#                                                                            #
# The current version of the core CIF dictionary is obtainable from          #
# ftp://ftp.iucr.org/pub/cif_core.dic. The current version number is 2.4.    #
#                                                                            #
# Software is freely available for graphical display of the structure(s) in  #
# this CIF.  For information consult the CIF home page http://www.iucr.org/  #
# cif/home.html                                                              #
#                                                                            #
# This file may be used for bona fide research purposes within the           #
# scientific community so long as proper attribution is given to the journal # 
# article from which it was obtained.                                        #
#                                                                            #
##############################################################################
                                             
data_global
_audit_creation_method     'form.cif (version 2.0)'
_journal_data_validation_number     ?
_journal_date_recd_electronic     2011-03-21
_journal_date_accepted     2011-03-25
_journal_name_full     'Acta Crystallographica, Section E'
_journal_year     2011
_journal_volume     67
_journal_issue      4
_journal_page_first     m509
_journal_page_last     m510
_journal_paper_category     QM
_journal_coeditor_code     IS2693
_publ_contact_author_name     'Prof. Fun, Hoong-Kun'
_publ_contact_author_address
;
      X-ray Crystallography Unit
      School of Physics
      Universiti Sains Malaysia
      11800 USM, Penang
      MALAYSIA
;
_publ_contact_author_email     'hkfun@usm.my'
_publ_contact_author_fax     '604 6579150'
_publ_contact_author_phone     '604 6533652'
_publ_section_title
;
3,5-Diamino-4<i>H</i>-1,2,4-triazol-1-ium
(6-carboxypyridine-2-carboxylato)(pyridine-2,6-dicarboxylato)cuprate(II)
trihydrate
;
loop_
    _publ_author_name
    _publ_author_footnote
    _publ_author_address
    'S. Yousuf' ?
;
      H.E.J Research Institute of Chemistry,
      International Center for Chemical and Biological Sciences,
      University of Karachi
      Karachi 75270, Pakistan
;
    'A. S. Johnson' ?
;
      Department of Pure and Applied Chemistry,
      University of Calabar, Calabar,
      PMB 1115, Nigeria
;
    'S. A. Kazmi' ?
;
      H.E.J Research Institute of Chemistry,
      International Center for Chemical and Biological Sciences,
      University of Karachi
      Karachi 75270, Pakistan
;
    'O. E. Offiong' ?
;
      Department of Pure and Applied Chemistry,
      University of Calabar, Calabar,
      PMB 1115, Nigeria
;
    'Hoong-Kun Fun'
;
      Thomson Reuters ResearcherID: A-3561-2009.
;
;
      X-ray Crystallography Unit
      School of Physics
      Universiti Sains Malaysia
      11800 USM, Penang
      Malaysia
;
data_I
_audit_creation_method     SHELXL-97
_chemical_name_systematic
;
3,5-Diamino-4<i>H</i>-1,2,4-triazol-1-ium
(6-carboxypyridine-2-carboxylato)(pyridine-2,6-dicarboxylato)cuprate(II)
trihydrate
;
_chemical_name_common
;
3,5-Diamino-1,2--4
triazolium-bis(pyridine-2,6-dicarboxylato)cuprate(II)
trihydrate
;
_chemical_formula_moiety     'C2 H6 N5 +, C14 H7 Cu N2 O8 -, 3(H2 O)'
_chemical_formula_sum     'C16 H19 Cu N7 O11'
_chemical_formula_iupac     '(C2 H6 N5) [Cu (C7 H4 N O4) (C7 H3 N O4)], 3H2 O'
_chemical_formula_weight     548.92
_chemical_melting_point     ?
_symmetry_cell_setting     orthorhombic
_symmetry_space_group_name_H-M     'Pbca'
loop_
    _symmetry_equiv_pos_as_xyz
    'x, y, z'
    '-x+1/2, -y, z+1/2'
    '-x, y+1/2, -z+1/2'
    'x+1/2, -y+1/2, -z'
    '-x, -y, -z'
    'x-1/2, y, -z-1/2'
    'x, -y-1/2, z-1/2'
    '-x-1/2, y-1/2, z'
_cell_length_a     11.3091(2)
_cell_length_b     14.9442(3)
_cell_length_c     24.6045(5)
_cell_angle_alpha     90.00
_cell_angle_beta     90.00
_cell_angle_gamma     90.00
_cell_volume     4158.29(14)
_cell_formula_units_Z     8
_cell_measurement_reflns_used     9982
_cell_measurement_theta_min     2.41
_cell_measurement_theta_max     34.30
_cell_measurement_temperature     100.00(10)
_exptl_crystal_description     block
_exptl_crystal_colour     blue
_exptl_crystal_size_max     0.54
_exptl_crystal_size_mid     0.20
_exptl_crystal_size_min     0.07
_exptl_crystal_density_diffrn     1.754
_exptl_crystal_density_meas     ?
_exptl_crystal_density_method     'not measured'
_exptl_crystal_F_000     2248
_exptl_absorpt_coefficient_mu     1.129
_exptl_absorpt_correction_type     multi-scan
_exptl_absorpt_process_details     '(<i>SADABS</i>; Bruker, 2009)'
_exptl_absorpt_correction_T_min     0.5828
_exptl_absorpt_correction_T_max     0.9211
_exptl_special_details
;
The crystal was placed in the cold stream of an Oxford Cryosystems Cobra
open-flow nitrogen cryostat (Cosier & Glazer, 1986) operating at 100.0(1) K.
;
_diffrn_ambient_temperature     100.00(10)
_diffrn_radiation_type     MoK\a
_diffrn_radiation_wavelength     0.71073
_diffrn_radiation_source     'fine-focus sealed tube'
_diffrn_radiation_monochromator     graphite
_diffrn_measurement_device_type
;
Bruker SMART APEXII DUO CCD area-detector diffractometer
;
_diffrn_measurement_method     '\f and \w scans'
_diffrn_detector_area_resol_mean     .
_diffrn_reflns_number     55434
_diffrn_reflns_av_R_equivalents     0.0397
_diffrn_reflns_av_sigmaI/netI     0.0446
_diffrn_reflns_theta_min     2.41
_diffrn_reflns_theta_max     35.19
_diffrn_reflns_theta_full     35.19
_diffrn_measured_fraction_theta_max     0.989
_diffrn_measured_fraction_theta_full     0.989
_diffrn_reflns_limit_h_min     -16
_diffrn_reflns_limit_h_max     18
_diffrn_reflns_limit_k_min     -24
_diffrn_reflns_limit_k_max     24
_diffrn_reflns_limit_l_min     -35
_diffrn_reflns_limit_l_max     39
_diffrn_standards_number     0
_diffrn_standards_interval_count     .
_diffrn_standards_interval_time     .
_diffrn_standards_decay_%     ?
_refine_special_details
;
Refinement of <i>F</i>^2^ against ALL reflections. The weighted <i>R</i>-factor
<i>wR</i> and goodness of fit <i>S</i> are based on <i>F</i>^2^, conventional
<i>R</i>-factors <i>R</i> are based on <i>F</i>, with <i>F</i> set to zero for
negative <i>F</i>^2^. The threshold expression of <i>F</i>^2^ >
\s(<i>F</i>^2^) is used only for calculating <i>R</i>-factors(gt) <i>etc</i>.
and is not relevant to the choice of reflections for refinement.
<i>R</i>-factors based on <i>F</i>^2^ are statistically about twice as large
as those based on <i>F</i>, and <i>R</i>- factors based on ALL data will be
even larger.
;
_reflns_number_total     9184
_reflns_number_gt     6619
_reflns_threshold_expression     I>2\s(I)
_refine_ls_structure_factor_coef     Fsqd
_refine_ls_matrix_type     full
_refine_ls_R_factor_all     0.0649
_refine_ls_R_factor_gt     0.0386
_refine_ls_wR_factor_gt     0.0866
_refine_ls_wR_factor_ref     0.0976
_refine_ls_goodness_of_fit_ref     1.046
_refine_ls_restrained_S_all     1.046
_refine_ls_number_reflns     9184
_refine_ls_number_parameters     368
_refine_ls_number_restraints     0
_refine_ls_hydrogen_treatment     mixed
_refine_ls_weighting_scheme     calc
_refine_ls_weighting_details
         'calc w=1/[\s^2^(Fo^2^)+(0.0419P)^2^+1.6423P] where P=(Fo^2^+2Fc^2^)/3'
_atom_sites_solution_hydrogens     geom
_atom_sites_solution_primary     direct
_atom_sites_solution_secondary     difmap
_refine_ls_shift/su_max     0.001
_refine_ls_shift/su_mean     <0.001
_refine_diff_density_max     0.612
_refine_diff_density_min     -0.622
_refine_ls_extinction_method     none
_refine_ls_extinction_coef     ?
loop_
    _atom_type_symbol
    _atom_type_description
    _atom_type_scat_dispersion_real
    _atom_type_scat_dispersion_imag
    _atom_type_scat_source
    'C' 'C' 0.0033 0.0016
                         'International Tables Vol C Tables 4.2.6.8 and 6.1.1.4'
    'H' 'H' 0.0000 0.0000
                         'International Tables Vol C Tables 4.2.6.8 and 6.1.1.4'
    'N' 'N' 0.0061 0.0033
                         'International Tables Vol C Tables 4.2.6.8 and 6.1.1.4'
    'O' 'O' 0.0106 0.0060
                         'International Tables Vol C Tables 4.2.6.8 and 6.1.1.4'
    'Cu' 'Cu' 0.3201 1.2651
                         'International Tables Vol C Tables 4.2.6.8 and 6.1.1.4'
_computing_data_collection     'APEX2 (Bruker, 2009)'
_computing_cell_refinement     'SAINT (Bruker, 2009)'
_computing_data_reduction     'SAINT (Bruker, 2009)'
_computing_structure_solution     'SHELXTL (Sheldrick, 2008)'
_computing_structure_refinement     'SHELXTL (Sheldrick, 2008)'
_computing_molecular_graphics     'SHELXTL (Sheldrick, 2008)'
_computing_publication_material     'SHELXTL and PLATON (Spek, 2009)'
loop_
    _atom_site_type_symbol
    _atom_site_label
    _atom_site_fract_x
    _atom_site_fract_y
    _atom_site_fract_z
    _atom_site_U_iso_or_equiv
    _atom_site_adp_type
    _atom_site_calc_flag
    _atom_site_refinement_flags
    _atom_site_occupancy
    _atom_site_disorder_assembly
    _atom_site_disorder_group
    Cu Cu1 0.215732(15) 0.157389(11) 0.147781(7) 0.00961(5) Uani d . 1 . .
    O O1 0.08015(9) 0.08189(7) 0.18273(4) 0.0134(2) Uani d . 1 . .
    O O2 0.36032(9) 0.18850(7) 0.10156(4) 0.01296(19) Uani d . 1 . .
    O O3 0.07633(9) 0.24435(7) 0.10732(4) 0.01269(19) Uani d . 1 . .
    O O4 0.35335(9) 0.12522(7) 0.21908(4) 0.0141(2) Uani d . 1 . .
    O O5 -0.02108(10) -0.04545(7) 0.16838(5) 0.0178(2) Uani d . 1 . .
    O O6 0.49003(10) 0.12228(8) 0.04550(5) 0.0209(2) Uani d . 1 . .
    O O7 -0.02109(9) 0.37240(7) 0.12527(4) 0.0146(2) Uani d . 1 . .
    O O8 0.43168(10) 0.20192(7) 0.28899(4) 0.0153(2) Uani d . 1 . .
    N N1 0.22886(10) 0.04926(8) 0.10717(5) 0.0101(2) Uani d . 1 . .
    N N2 0.21368(10) 0.26548(8) 0.19377(5) 0.0093(2) Uani d . 1 . .
    N N3 0.74524(12) 0.52025(8) 0.08876(5) 0.0135(2) Uani d . 1 . .
    N N4 0.57456(11) 0.54813(8) 0.04709(5) 0.0132(2) Uani d . 1 . .
    N N5 0.61177(11) 0.45979(8) 0.03913(5) 0.0131(2) Uani d . 1 . .
    N N6 0.66479(13) 0.66858(9) 0.09430(6) 0.0173(3) Uani d . 1 . .
    N N7 0.77259(13) 0.36686(10) 0.06458(7) 0.0211(3) Uani d . 1 . .
    C C1 0.06033(13) 0.00591(9) 0.15837(6) 0.0122(2) Uani d . 1 . .
    C C2 0.14997(12) -0.01609(9) 0.11494(6) 0.0102(2) Uani d . 1 . .
    C C3 0.15723(12) -0.09465(9) 0.08511(6) 0.0120(2) Uani d . 1 . .
    H H3A 0.1014 -0.1397 0.0895 0.014 Uiso calc R 1 . .
    C C4 0.25034(13) -0.10441(9) 0.04841(6) 0.0126(3) Uani d . 1 . .
    H H4A 0.2568 -0.1565 0.0280 0.015 Uiso calc R 1 . .
    C C5 0.33380(12) -0.03646(9) 0.04217(6) 0.0125(3) Uani d . 1 . .
    H H5A 0.3973 -0.0430 0.0185 0.015 Uiso calc R 1 . .
    C C6 0.31922(12) 0.04136(9) 0.07243(6) 0.0110(2) Uani d . 1 . .
    C C7 0.39802(13) 0.12317(10) 0.07216(6) 0.0128(3) Uani d . 1 . .
    C C8 0.05761(12) 0.31610(9) 0.13374(6) 0.0109(2) Uani d . 1 . .
    C C9 0.14039(12) 0.33297(9) 0.18110(6) 0.0096(2) Uani d . 1 . .
    C C10 0.14068(12) 0.41254(9) 0.21033(6) 0.0121(2) Uani d . 1 . .
    H H10A 0.0887 0.4585 0.2013 0.015 Uiso calc R 1 . .
    C C11 0.21941(12) 0.42253(9) 0.25307(6) 0.0127(2) Uani d . 1 . .
    H H11A 0.2219 0.4757 0.2727 0.015 Uiso calc R 1 . .
    C C12 0.29478(12) 0.35219(9) 0.26639(6) 0.0122(2) Uani d . 1 . .
    H H12A 0.3481 0.3574 0.2950 0.015 Uiso calc R 1 . .
    C C13 0.28853(12) 0.27413(9) 0.23597(6) 0.0108(2) Uani d . 1 . .
    C C14 0.36167(12) 0.19255(9) 0.24695(6) 0.0116(2) Uani d . 1 . .
    C C15 0.65778(12) 0.58205(9) 0.07748(6) 0.0123(3) Uani d . 1 . .
    C C16 0.71346(12) 0.44283(10) 0.06413(6) 0.0125(2) Uani d . 1 . .
    O O1W 0.54413(15) 0.26343(9) 0.16261(7) 0.0380(4) Uani d . 1 . .
    O O2W 0.64627(12) 0.10349(10) 0.18324(6) 0.0293(3) Uani d . 1 . .
    O O3W 0.08779(10) 0.22067(8) -0.00591(5) 0.0171(2) Uani d . 1 . .
    H H1O8 0.467(2) 0.1503(17) 0.2979(11) 0.054(8) Uiso d . 1 . .
    H H1N3 0.7969(19) 0.5288(15) 0.1077(9) 0.032(6) Uiso d . 1 . .
    H H1N5 0.5722(17) 0.4258(14) 0.0218(9) 0.023(5) Uiso d . 1 . .
    H H1N6 0.7083(18) 0.6739(15) 0.1215(10) 0.028(6) Uiso d . 1 . .
    H H2N6 0.5929(19) 0.6983(14) 0.0952(8) 0.026(5) Uiso d . 1 . .
    H H1N7 0.7412(19) 0.3244(14) 0.0499(8) 0.022(5) Uiso d . 1 . .
    H H2N7 0.837(2) 0.3643(15) 0.0799(9) 0.033(6) Uiso d . 1 . .
    H H1W1 0.491(2) 0.2500(19) 0.1436(11) 0.049(8) Uiso d . 1 . .
    H H2W1 0.546(2) 0.3146(17) 0.1640(10) 0.031(6) Uiso d . 1 . .
    H H1W2 0.611(3) 0.157(2) 0.1794(14) 0.076(10) Uiso d . 1 . .
    H H2W2 0.618(3) 0.0882(19) 0.2141(13) 0.067(9) Uiso d . 1 . .
    H H1W3 0.054(2) 0.2667(17) -0.0225(10) 0.044(7) Uiso d . 1 . .
    H H2W3 0.082(2) 0.2265(15) 0.0251(11) 0.037(7) Uiso d . 1 . .
loop_
    _atom_site_aniso_label
    _atom_site_aniso_U_11
    _atom_site_aniso_U_22
    _atom_site_aniso_U_33
    _atom_site_aniso_U_12
    _atom_site_aniso_U_13
    _atom_site_aniso_U_23
    Cu1 0.01071(8) 0.00748(8) 0.01064(8) 0.00011(6) 0.00135(6) -0.00198(6)
    O1 0.0145(5) 0.0100(4) 0.0157(5) -0.0004(4) 0.0043(4) -0.0022(4)
    O2 0.0146(5) 0.0096(4) 0.0147(5) -0.0009(4) 0.0026(4) -0.0022(4)
    O3 0.0147(5) 0.0113(4) 0.0122(5) -0.0003(4) -0.0010(4) -0.0022(4)
    O4 0.0171(5) 0.0100(4) 0.0151(5) 0.0020(4) -0.0017(4) -0.0012(4)
    O5 0.0169(5) 0.0141(5) 0.0223(6) -0.0037(4) 0.0070(4) -0.0014(4)
    O6 0.0181(5) 0.0179(5) 0.0268(6) -0.0039(4) 0.0116(5) -0.0058(5)
    O7 0.0134(5) 0.0142(5) 0.0163(5) 0.0027(4) -0.0024(4) 0.0013(4)
    O8 0.0183(5) 0.0120(5) 0.0157(5) 0.0036(4) -0.0069(4) -0.0006(4)
    N1 0.0104(5) 0.0095(5) 0.0104(5) 0.0004(4) 0.0003(4) -0.0007(4)
    N2 0.0095(5) 0.0088(5) 0.0096(5) 0.0003(4) 0.0006(4) 0.0002(4)
    N3 0.0120(5) 0.0125(5) 0.0160(6) -0.0003(4) -0.0038(5) -0.0010(5)
    N4 0.0125(5) 0.0118(5) 0.0155(6) 0.0013(4) -0.0004(4) -0.0013(4)
    N5 0.0123(5) 0.0108(5) 0.0161(6) 0.0001(4) -0.0026(4) -0.0020(4)
    N6 0.0174(6) 0.0127(6) 0.0217(7) 0.0010(5) -0.0021(5) -0.0050(5)
    N7 0.0168(7) 0.0120(6) 0.0346(8) 0.0021(5) -0.0115(6) -0.0028(5)
    C1 0.0141(6) 0.0089(6) 0.0136(6) 0.0012(5) 0.0017(5) 0.0002(5)
    C2 0.0099(6) 0.0090(6) 0.0118(6) 0.0008(5) 0.0003(4) -0.0003(4)
    C3 0.0134(6) 0.0089(6) 0.0139(6) -0.0001(5) -0.0004(5) -0.0001(5)
    C4 0.0142(6) 0.0109(6) 0.0127(6) 0.0019(5) -0.0017(5) -0.0017(5)
    C5 0.0126(6) 0.0124(6) 0.0125(6) 0.0022(5) 0.0008(5) -0.0021(5)
    C6 0.0115(6) 0.0101(6) 0.0113(6) 0.0013(5) 0.0009(5) -0.0005(5)
    C7 0.0143(6) 0.0113(6) 0.0128(6) -0.0008(5) 0.0013(5) -0.0011(5)
    C8 0.0112(6) 0.0110(6) 0.0105(6) -0.0016(5) 0.0007(5) 0.0023(5)
    C9 0.0097(5) 0.0086(6) 0.0106(6) -0.0001(4) 0.0007(4) -0.0001(4)
    C10 0.0122(6) 0.0087(6) 0.0155(7) 0.0017(5) 0.0005(5) -0.0010(5)
    C11 0.0141(6) 0.0090(6) 0.0150(6) 0.0004(5) 0.0008(5) -0.0026(5)
    C12 0.0134(6) 0.0111(6) 0.0122(6) -0.0001(5) -0.0018(5) -0.0018(5)
    C13 0.0108(6) 0.0106(6) 0.0108(6) 0.0014(5) -0.0004(5) -0.0005(4)
    C14 0.0118(6) 0.0116(6) 0.0114(6) -0.0001(5) 0.0003(5) 0.0019(5)
    C15 0.0119(6) 0.0116(6) 0.0136(6) 0.0010(5) 0.0008(5) 0.0003(5)
    C16 0.0116(6) 0.0112(6) 0.0146(7) -0.0005(5) -0.0020(5) 0.0000(5)
    O1W 0.0469(9) 0.0118(6) 0.0554(10) -0.0030(6) -0.0334(8) 0.0027(6)
    O2W 0.0308(7) 0.0313(7) 0.0256(7) 0.0163(6) 0.0061(6) 0.0020(6)
    O3W 0.0232(6) 0.0141(5) 0.0140(6) 0.0026(4) 0.0017(4) -0.0017(4)
_geom_special_details
;
All e.s.d.'s (except the e.s.d. in the dihedral angle between two l.s. planes)
are estimated using the full covariance matrix. The cell e.s.d.'s are taken
into account individually in the estimation of e.s.d.'s in distances, angles
and torsion angles; correlations between e.s.d.'s in cell parameters are only
used when they are defined by crystal symmetry. An approximate (isotropic)
treatment of cell e.s.d.'s is used for estimating e.s.d.'s involving l.s.
planes.
;
loop_
    _geom_bond_atom_site_label_1
    _geom_bond_atom_site_label_2
    _geom_bond_site_symmetry_2
    _geom_bond_distance
    _geom_bond_publ_flag
    Cu1 N1 . 1.9057(12) ?
    Cu1 N2 . 1.9723(12) ?
    Cu1 O2 . 2.0453(10) ?
    Cu1 O1 . 2.0889(10) ?
    Cu1 O3 . 2.2727(10) ?
    Cu1 O4 . 2.3939(10) ?
    O1 C1 . 1.3034(17) ?
    O2 C7 . 1.2877(17) ?
    O3 C8 . 1.2716(17) ?
    O4 C14 . 1.2213(17) ?
    O5 C1 . 1.2237(17) ?
    O6 C7 . 1.2301(17) ?
    O7 C8 . 1.2425(17) ?
    O8 C14 . 1.3102(17) ?
    O8 H1O8 . 0.90(3) ?
    N1 C2 . 1.3365(17) ?
    N1 C6 . 1.3375(18) ?
    N2 C9 . 1.3422(17) ?
    N2 C13 . 1.3459(17) ?
    N3 C16 . 1.3547(19) ?
    N3 C15 . 1.3813(19) ?
    N3 H1N3 . 0.76(2) ?
    N4 C15 . 1.3045(18) ?
    N4 N5 . 1.3994(17) ?
    N5 C16 . 1.3285(18) ?
    N5 H1N5 . 0.80(2) ?
    N6 C15 . 1.3602(19) ?
    N6 H1N6 . 0.83(2) ?
    N6 H2N6 . 0.93(2) ?
    N7 C16 . 1.318(2) ?
    N7 H1N7 . 0.81(2) ?
    N7 H2N7 . 0.82(2) ?
    C1 C2 . 1.509(2) ?
    C2 C3 . 1.3870(19) ?
    C3 C4 . 1.395(2) ?
    C3 H3A . 0.9300 ?
    C4 C5 . 1.395(2) ?
    C4 H4A . 0.9300 ?
    C5 C6 . 1.3907(19) ?
    C5 H5A . 0.9300 ?
    C6 C7 . 1.513(2) ?
    C8 C9 . 1.516(2) ?
    C9 C10 . 1.3896(19) ?
    C10 C11 . 1.386(2) ?
    C10 H10A . 0.9300 ?
    C11 C12 . 1.3925(19) ?
    C11 H11A . 0.9300 ?
    C12 C13 . 1.3878(19) ?
    C12 H12A . 0.9300 ?
    C13 C14 . 1.4978(19) ?
    O1W H1W1 . 0.78(3) ?
    O1W H2W1 . 0.77(2) ?
    O2W H1W2 . 0.90(3) ?
    O2W H2W2 . 0.85(3) ?
    O3W H1W3 . 0.89(3) ?
    O3W H2W3 . 0.77(3) ?
loop_
    _geom_angle_atom_site_label_1
    _geom_angle_atom_site_label_2
    _geom_angle_atom_site_label_3
    _geom_angle_site_symmetry_1
    _geom_angle_site_symmetry_3
    _geom_angle
    _geom_angle_publ_flag
    N1 Cu1 N2 . . 174.99(5) ?
    N1 Cu1 O2 . . 80.73(4) ?
    N2 Cu1 O2 . . 98.17(4) ?
    N1 Cu1 O1 . . 79.34(4) ?
    N2 Cu1 O1 . . 101.40(4) ?
    O2 Cu1 O1 . . 159.80(4) ?
    N1 Cu1 O3 . . 108.01(4) ?
    N2 Cu1 O3 . . 76.99(4) ?
    O2 Cu1 O3 . . 100.43(4) ?
    O1 Cu1 O3 . . 88.85(4) ?
    N1 Cu1 O4 . . 99.40(4) ?
    N2 Cu1 O4 . . 75.63(4) ?
    O2 Cu1 O4 . . 86.18(4) ?
    O1 Cu1 O4 . . 93.85(4) ?
    O3 Cu1 O4 . . 152.47(4) ?
    C1 O1 Cu1 . . 114.05(9) ?
    C7 O2 Cu1 . . 113.87(9) ?
    C8 O3 Cu1 . . 111.94(9) ?
    C14 O4 Cu1 . . 107.22(9) ?
    C14 O8 H1O8 . . 111.8(17) ?
    C2 N1 C6 . . 122.47(12) ?
    C2 N1 Cu1 . . 119.51(9) ?
    C6 N1 Cu1 . . 118.00(9) ?
    C9 N2 C13 . . 119.69(12) ?
    C9 N2 Cu1 . . 119.31(9) ?
    C13 N2 Cu1 . . 120.92(9) ?
    C16 N3 C15 . . 106.92(12) ?
    C16 N3 H1N3 . . 128.6(17) ?
    C15 N3 H1N3 . . 124.2(17) ?
    C15 N4 N5 . . 103.28(11) ?
    C16 N5 N4 . . 112.06(12) ?
    C16 N5 H1N5 . . 127.6(14) ?
    N4 N5 H1N5 . . 120.4(14) ?
    C15 N6 H1N6 . . 111.6(15) ?
    C15 N6 H2N6 . . 114.3(13) ?
    H1N6 N6 H2N6 . . 117.0(19) ?
    C16 N7 H1N7 . . 116.6(15) ?
    C16 N7 H2N7 . . 119.6(16) ?
    H1N7 N7 H2N7 . . 124(2) ?
    O5 C1 O1 . . 125.68(13) ?
    O5 C1 C2 . . 120.75(13) ?
    O1 C1 C2 . . 113.57(12) ?
    N1 C2 C3 . . 120.22(12) ?
    N1 C2 C1 . . 112.99(12) ?
    C3 C2 C1 . . 126.79(12) ?
    C2 C3 C4 . . 118.42(13) ?
    C2 C3 H3A . . 120.8 ?
    C4 C3 H3A . . 120.8 ?
    C3 C4 C5 . . 120.39(13) ?
    C3 C4 H4A . . 119.8 ?
    C5 C4 H4A . . 119.8 ?
    C6 C5 C4 . . 118.01(13) ?
    C6 C5 H5A . . 121.0 ?
    C4 C5 H5A . . 121.0 ?
    N1 C6 C5 . . 120.44(13) ?
    N1 C6 C7 . . 112.42(12) ?
    C5 C6 C7 . . 127.13(13) ?
    O6 C7 O2 . . 126.01(14) ?
    O6 C7 C6 . . 119.46(13) ?
    O2 C7 C6 . . 114.53(12) ?
    O7 C8 O3 . . 127.20(13) ?
    O7 C8 C9 . . 117.30(13) ?
    O3 C8 C9 . . 115.50(12) ?
    N2 C9 C10 . . 121.43(13) ?
    N2 C9 C8 . . 115.77(12) ?
    C10 C9 C8 . . 122.80(12) ?
    C11 C10 C9 . . 119.10(13) ?
    C11 C10 H10A . . 120.4 ?
    C9 C10 H10A . . 120.4 ?
    C10 C11 C12 . . 119.38(13) ?
    C10 C11 H11A . . 120.3 ?
    C12 C11 H11A . . 120.3 ?
    C13 C12 C11 . . 118.45(13) ?
    C13 C12 H12A . . 120.8 ?
    C11 C12 H12A . . 120.8 ?
    N2 C13 C12 . . 121.93(12) ?
    N2 C13 C14 . . 114.09(12) ?
    C12 C13 C14 . . 123.97(12) ?
    O4 C14 O8 . . 125.31(13) ?
    O4 C14 C13 . . 121.79(13) ?
    O8 C14 C13 . . 112.90(12) ?
    N4 C15 N6 . . 125.87(13) ?
    N4 C15 N3 . . 111.84(13) ?
    N6 C15 N3 . . 122.19(13) ?
    N7 C16 N5 . . 127.42(14) ?
    N7 C16 N3 . . 126.69(13) ?
    N5 C16 N3 . . 105.89(13) ?
    H1W1 O1W H2W1 . . 107(3) ?
    H1W2 O2W H2W2 . . 100(3) ?
    H1W3 O3W H2W3 . . 109(2) ?
loop_
    _geom_torsion_atom_site_label_1
    _geom_torsion_atom_site_label_2
    _geom_torsion_atom_site_label_3
    _geom_torsion_atom_site_label_4
    _geom_torsion_site_symmetry_1
    _geom_torsion_site_symmetry_2
    _geom_torsion_site_symmetry_3
    _geom_torsion_site_symmetry_4
    _geom_torsion
    _geom_torsion_publ_flag
    N1 Cu1 O1 C1 . . . . -6.84(10) ?
    N2 Cu1 O1 C1 . . . . 178.21(10) ?
    O2 Cu1 O1 C1 . . . . -16.30(18) ?
    O3 Cu1 O1 C1 . . . . 101.73(10) ?
    O4 Cu1 O1 C1 . . . . -105.69(10) ?
    N1 Cu1 O2 C7 . . . . -5.71(10) ?
    N2 Cu1 O2 C7 . . . . 169.34(10) ?
    O1 Cu1 O2 C7 . . . . 3.71(18) ?
    O3 Cu1 O2 C7 . . . . -112.48(10) ?
    O4 Cu1 O2 C7 . . . . 94.47(10) ?
    N1 Cu1 O3 C8 . . . . 176.48(9) ?
    N2 Cu1 O3 C8 . . . . -3.90(9) ?
    O2 Cu1 O3 C8 . . . . -99.97(9) ?
    O1 Cu1 O3 C8 . . . . 98.08(9) ?
    O4 Cu1 O3 C8 . . . . 1.95(14) ?
    N1 Cu1 O4 C14 . . . . 174.94(10) ?
    N2 Cu1 O4 C14 . . . . -4.45(9) ?
    O2 Cu1 O4 C14 . . . . 95.00(10) ?
    O1 Cu1 O4 C14 . . . . -105.24(9) ?
    O3 Cu1 O4 C14 . . . . -10.33(14) ?
    N2 Cu1 N1 C2 . . . . 103.6(6) ?
    O2 Cu1 N1 C2 . . . . -178.65(11) ?
    O1 Cu1 N1 C2 . . . . 4.64(10) ?
    O3 Cu1 N1 C2 . . . . -80.62(11) ?
    O4 Cu1 N1 C2 . . . . 96.82(10) ?
    N2 Cu1 N1 C6 . . . . -75.1(6) ?
    O2 Cu1 N1 C6 . . . . 2.62(10) ?
    O1 Cu1 N1 C6 . . . . -174.09(11) ?
    O3 Cu1 N1 C6 . . . . 100.66(10) ?
    O4 Cu1 N1 C6 . . . . -81.90(10) ?
    N1 Cu1 N2 C9 . . . . 175.3(5) ?
    O2 Cu1 N2 C9 . . . . 98.28(10) ?
    O1 Cu1 N2 C9 . . . . -86.74(10) ?
    O3 Cu1 N2 C9 . . . . -0.61(10) ?
    O4 Cu1 N2 C9 . . . . -177.83(11) ?
    N1 Cu1 N2 C13 . . . . -1.5(6) ?
    O2 Cu1 N2 C13 . . . . -78.54(11) ?
    O1 Cu1 N2 C13 . . . . 96.45(11) ?
    O3 Cu1 N2 C13 . . . . -177.43(11) ?
    O4 Cu1 N2 C13 . . . . 5.36(10) ?
    C15 N4 N5 C16 . . . . 0.02(16) ?
    Cu1 O1 C1 O5 . . . . -172.99(12) ?
    Cu1 O1 C1 C2 . . . . 7.53(15) ?
    C6 N1 C2 C3 . . . . -2.3(2) ?
    Cu1 N1 C2 C3 . . . . 179.01(10) ?
    C6 N1 C2 C1 . . . . 176.63(12) ?
    Cu1 N1 C2 C1 . . . . -2.03(16) ?
    O5 C1 C2 N1 . . . . 176.49(13) ?
    O1 C1 C2 N1 . . . . -4.00(17) ?
    O5 C1 C2 C3 . . . . -4.6(2) ?
    O1 C1 C2 C3 . . . . 174.87(13) ?
    N1 C2 C3 C4 . . . . 1.9(2) ?
    C1 C2 C3 C4 . . . . -176.87(13) ?
    C2 C3 C4 C5 . . . . 0.1(2) ?
    C3 C4 C5 C6 . . . . -1.6(2) ?
    C2 N1 C6 C5 . . . . 0.6(2) ?
    Cu1 N1 C6 C5 . . . . 179.32(10) ?
    C2 N1 C6 C7 . . . . -178.28(12) ?
    Cu1 N1 C6 C7 . . . . 0.41(15) ?
    C4 C5 C6 N1 . . . . 1.3(2) ?
    C4 C5 C6 C7 . . . . -179.91(14) ?
    Cu1 O2 C7 O6 . . . . -171.91(13) ?
    Cu1 O2 C7 C6 . . . . 7.35(15) ?
    N1 C6 C7 O6 . . . . 173.99(13) ?
    C5 C6 C7 O6 . . . . -4.8(2) ?
    N1 C6 C7 O2 . . . . -5.33(18) ?
    C5 C6 C7 O2 . . . . 175.84(14) ?
    Cu1 O3 C8 O7 . . . . -172.04(12) ?
    Cu1 O3 C8 C9 . . . . 7.09(14) ?
    C13 N2 C9 C10 . . . . 0.7(2) ?
    Cu1 N2 C9 C10 . . . . -176.17(10) ?
    C13 N2 C9 C8 . . . . -178.69(12) ?
    Cu1 N2 C9 C8 . . . . 4.45(16) ?
    O7 C8 C9 N2 . . . . 171.23(12) ?
    O3 C8 C9 N2 . . . . -7.99(18) ?
    O7 C8 C9 C10 . . . . -8.1(2) ?
    O3 C8 C9 C10 . . . . 172.64(13) ?
    N2 C9 C10 C11 . . . . 0.7(2) ?
    C8 C9 C10 C11 . . . . -179.93(13) ?
    C9 C10 C11 C12 . . . . -1.2(2) ?
    C10 C11 C12 C13 . . . . 0.3(2) ?
    C9 N2 C13 C12 . . . . -1.7(2) ?
    Cu1 N2 C13 C12 . . . . 175.13(10) ?
    C9 N2 C13 C14 . . . . 177.65(12) ?
    Cu1 N2 C13 C14 . . . . -5.54(16) ?
    C11 C12 C13 N2 . . . . 1.2(2) ?
    C11 C12 C13 C14 . . . . -178.06(13) ?
    Cu1 O4 C14 O8 . . . . -177.73(12) ?
    Cu1 O4 C14 C13 . . . . 3.18(16) ?
    N2 C13 C14 O4 . . . . 0.74(19) ?
    C12 C13 C14 O4 . . . . -179.95(14) ?
    N2 C13 C14 O8 . . . . -178.46(12) ?
    C12 C13 C14 O8 . . . . 0.9(2) ?
    N5 N4 C15 N6 . . . . 176.70(14) ?
    N5 N4 C15 N3 . . . . 0.33(16) ?
    C16 N3 C15 N4 . . . . -0.57(17) ?
    C16 N3 C15 N6 . . . . -177.08(14) ?
    N4 N5 C16 N7 . . . . -179.65(15) ?
    N4 N5 C16 N3 . . . . -0.36(16) ?
    C15 N3 C16 N7 . . . . 179.84(15) ?
    C15 N3 C16 N5 . . . . 0.54(16) ?
loop_
    _geom_hbond_atom_site_label_D
    _geom_hbond_atom_site_label_H
    _geom_hbond_atom_site_label_A
    _geom_hbond_site_symmetry_A
    _geom_hbond_distance_DH
    _geom_hbond_distance_HA
    _geom_hbond_distance_DA
    _geom_hbond_angle_DHA
    _geom_hbond_publ_flag
    O8 H1O8 O1 6_656 0.90(3) 1.71(2) 2.5536(15) 157(2) yes
    N3 H1N3 O2W 8_765 0.76(2) 2.26(2) 2.9081(19) 144(2) yes
    N5 H1N5 O3W 4 0.80(2) 2.23(2) 2.8310(17) 132.3(18) yes
    N5 H1N5 N4 5_665 0.80(2) 2.40(2) 2.9925(18) 131.2(19) yes
    N6 H1N6 O2W 8_765 0.83(2) 2.47(2) 3.209(2) 147.6(19) yes
    N6 H2N6 O3 8_665 0.93(2) 2.06(2) 2.9699(17) 168.7(19) yes
    N7 H1N7 O3W 4 0.81(2) 2.15(2) 2.8570(19) 145(2) yes
    N7 H2N7 O7 1_655 0.82(2) 1.96(2) 2.7714(18) 170(2) yes
    O1W H1W1 O2 . 0.79(2) 2.03(3) 2.7985(19) 168(3) yes
    O1W H2W1 O5 8_665 0.77(3) 2.11(3) 2.8715(17) 171(2) yes
    O2W H1W2 O1W . 0.90(3) 1.81(3) 2.703(2) 173(3) yes
    O2W H2W2 O1 6_656 0.85(3) 2.58(3) 3.3968(18) 162(3) yes
    O3W H1W3 O6 4_455 0.89(3) 1.90(3) 2.7712(17) 169(2) yes
    O3W H2W3 O3 . 0.77(3) 2.04(3) 2.8113(16) 177(2) yes
    C5 H5A O6 5_655 0.93 2.35 3.2042(18) 153 yes
    C12 H12A O7 6_656 0.93 2.47 3.3960(17) 176 yes
