# Supplementary material for: 3,5-Diamino-4H-1,2,4-triazol-1-ium (6-carb­oxy­pyridine-2-carboxyl­ato)(pyridine-2,6-dicarboxyl­ato)cuprate(II) trihydrate
Source: Acta Crystallogr Sect E Struct Rep Online. 2011 Mar 31;67(Pt 4):m509–10. doi: 10.1107/S1600536811011147 (PMC3099907; doi:10.1107/S1600536811011147)
Supplement: Supplementary file 2 [file e-67-0m509-Isup2.hkl]

#
# h,k,l, Fc-squared, Fo-squared, sigma(Fo-squared) and status flag
#
data_I
_shelx_title ' c9a_0m in Pbca (100K)'
_shelx_refln_list_code          4
_shelx_F_calc_maximum      450.32
_exptl_crystal_F_000      2248.00
_reflns_d_resolution_high  0.6166
 
loop_
 _symmetry_equiv_pos_as_xyz
 'x, y, z'
 '-x+1/2, -y, z+1/2'
 '-x, y+1/2, -z+1/2'
 'x+1/2, -y+1/2, -z'
 '-x, -y, -z'
 'x-1/2, y, -z-1/2'
 'x, -y-1/2, z-1/2'
 '-x-1/2, y-1/2, z'
 
_cell_length_a    11.3091
_cell_length_b    14.9442
_cell_length_c    24.6045
_cell_angle_alpha  90.000
_cell_angle_beta   90.000
_cell_angle_gamma  90.000
 
_shelx_F_squared_multiplier     1.000
 
loop_
 _refln_index_h
 _refln_index_k
 _refln_index_l
 _refln_F_squared_calc
 _refln_F_squared_meas
 _refln_F_squared_sigma
 _refln_observed_status
   2   0   0    89823.77    84084.05   1140.00 o
   4   0   0     1774.63     1683.60     37.57 o
   6   0   0     5462.62     5259.53     91.55 o
   8   0   0        2.27       22.22     15.11 o
  10   0   0      453.93      587.27     54.02 o
  12   0   0     1132.23     1254.07    147.91 o
  14   0   0    27027.19    26675.41    896.64 o
  16   0   0     8137.96     9577.70    453.24 o
   2   1   0     2236.21     2317.03     27.25 o
   4   1   0     2632.51     3056.46     37.47 o
   6   1   0    30148.99    29536.01    260.76 o
   8   1   0    33422.66    34066.42    293.43 o
  10   1   0     2693.96     2573.69     66.96 o
  12   1   0     2113.74     2065.05    122.95 o
  14   1   0       37.02      -39.12     49.81 o
  16   1   0       48.62       39.01     70.44 o
  18   1   0      508.87      705.03    169.51 o
   0   2   0      719.16      690.72     17.51 o
   2   2   0     4302.83     3963.28     60.55 o
   4   2   0       39.50       10.58      5.97 o
   6   2   0     3737.89     3968.04     49.95 o
   8   2   0     4259.84     4208.07     57.17 o
  10   2   0     1632.70     1633.09     48.30 o
  12   2   0     4800.20     4812.12    181.81 o
  14   2   0     4119.94     3911.08    179.47 o
  16   2   0      392.80      310.90     88.79 o
  18   2   0        2.98       60.12    111.97 o
   2   3   0      480.80      559.17     18.24 o
   4   3   0    10763.58    10828.59    102.22 o
   6   3   0      365.20      285.08     18.40 o
   8   3   0     2815.25     2999.05     42.82 o
  10   3   0     4451.66     4595.42     88.68 o
  12   3   0      867.62      855.15    101.07 o
  14   3   0      469.02      610.88     88.75 o
  16   3   0       29.56      -33.42     62.67 o
  18   3   0        0.89      -53.49    106.12 o
   0   4   0    28929.65    28677.36    356.67 o
   2   4   0    32157.57    30552.56    306.69 o
   4   4   0     2382.91     2445.52     40.80 o
   6   4   0    14191.93    14991.66    144.87 o
   8   4   0     8631.10     9374.14    127.00 o
  10   4   0      690.77      612.04     39.67 o
  12   4   0     1294.60     1304.54     85.01 o
  14   4   0     2154.87     2265.08    154.00 o
  16   4   0     2491.41     1969.74    157.49 o
  18   4   0      129.50       72.45    126.53 o
   2   5   0    33861.42    37259.79    350.95 o
   4   5   0    23652.14    23045.65    217.92 o
   6   5   0     2146.77     1692.92     48.22 o
   8   5   0     5006.28     4421.22     76.37 o
  10   5   0       61.27       81.33     22.55 o
  12   5   0     2570.33     2531.07    203.80 o
  14   5   0     1373.40     1520.37    128.36 o
  16   5   0       34.84      -58.26     59.64 o
   0   6   0     3557.44     2464.92     55.74 o
   2   6   0    32307.84    30952.54    314.80 o
   4   6   0     6174.57     5448.67     68.57 o
   6   6   0      524.63      537.47     24.64 o
   8   6   0       38.31       61.09     20.47 o
  10   6   0       66.46      105.90     25.22 o
  12   6   0     5920.70     5888.27    226.19 o
  14   6   0     1181.71     1433.94    172.22 o
  16   6   0      104.51       16.77     67.26 o
   2   7   0      851.51     1003.87     21.16 o
   4   7   0     7880.86     7688.83     98.08 o
   6   7   0     9676.40     9958.30    118.21 o
   8   7   0     2632.23     2670.33     68.85 o
  10   7   0    12462.19    12024.25    207.19 o
  12   7   0      219.10      277.56     50.98 o
  14   7   0      631.95      665.04    129.52 o
   0   8   0      255.82      211.07     27.29 o
   2   8   0     2073.40     2132.15     46.00 o
   4   8   0     6757.06     6960.65     95.10 o
   6   8   0       55.91       67.59     15.85 o
   8   8   0      738.16      833.02     44.82 o
  10   8   0      181.74      129.82     31.01 o
  12   8   0      263.99      204.52     49.22 o
  14   8   0      462.89      428.92    113.50 o
   2   9   0     2277.30     2418.39     39.14 o
   4   9   0      834.83      759.23     22.78 o
   6   9   0      771.75      645.17     54.95 o
   8   9   0      325.59      452.76     81.10 o
  10   9   0       61.98      112.71     34.48 o
  12   9   0      616.64      635.59     71.10 o
  14   9   0        6.44       70.23     66.75 o
  16   9   0       19.41      221.08    107.93 o
   0  10   0    27160.26    28416.08    422.45 o
   2  10   0    16299.48    15423.77    175.77 o
   4  10   0    25381.42    25144.43    263.29 o
   6  10   0     1599.50     1469.76     83.62 o
   8  10   0     1946.62     2043.55     89.11 o
  10  10   0    14331.06    14442.97    305.90 o
  12  10   0     5358.59     5654.44    268.82 o
  14  10   0     1031.85     1002.79    120.49 o
   2  11   0    19320.83    19306.09    216.25 o
   4  11   0     3427.36     3261.60     61.38 o
   6  11   0    14877.24    13723.28   1053.63 o
   8  11   0    11139.91    11352.08    249.90 o
  10  11   0    10242.56    10147.91    307.31 o
  12  11   0     4762.91     4511.58    201.82 o
  14  11   0      422.75      402.26     91.94 o
   0  12   0     1035.25     1222.34     59.07 o
   2  12   0    13129.55    13323.75    162.06 o
   4  12   0       80.85       69.07     15.05 o
   6  12   0      773.00      635.63    113.24 o
   8  12   0     2004.37     1925.77    132.09 o
  10  12   0      499.99      463.34     78.93 o
  12  12   0     2128.77     2384.02    168.89 o
  14  12   0     5054.94     5085.32    234.52 o
   2  13   0     4746.58     5071.97     99.07 o
   4  13   0     1709.92     1771.61     51.30 o
   6  13   0     2333.16     2268.20    123.04 o
   8  13   0     1012.35     1021.90    143.84 o
  10  13   0      304.09      227.26     66.86 o
  12  13   0      561.99      566.49    140.51 o
  14  13   0      422.96      381.18     92.00 o
   0  14   0      953.34     1007.86     58.57 o
   2  14   0      960.44      876.19     50.00 o
   4  14   0     2454.56     2279.53    123.64 o
   6  14   0     1824.65     1825.62    129.73 o
   8  14   0      829.30     1008.86    153.05 o
  10  14   0     2095.04     2153.85    160.82 o
  12  14   0     1485.95     1444.32    146.05 o
  14  14   0     1355.08     1265.27    238.93 o
   2  15   0     2471.53     2541.57    103.82 o
   4  15   0      366.89      505.18     73.93 o
   6  15   0      213.51      253.29     62.17 o
   8  15   0     3205.24     3410.70    238.34 o
  10  15   0      721.75      691.29    102.54 o
  12  15   0      125.60      208.02     78.90 o
  14  15   0       15.87      -67.41    110.10 o
   0  16   0     4367.65     4180.18    165.02 o
   2  16   0    17372.95    17752.87    355.36 o
   4  16   0      948.88     1036.90    121.37 o
   6  16   0       76.78       84.90     52.84 o
   8  16   0      262.14      135.07     87.54 o
  10  16   0     1118.97     1192.65    155.35 o
  12  16   0      792.71      836.07    191.94 o
   2  17   0     6159.72     6623.46    183.20 o
   4  17   0     5122.99     4999.60    422.65 o
   6  17   0      130.56       50.29     55.54 o
   8  17   0      432.36      309.21     85.93 o
  10  17   0    11871.73    11666.48    768.82 o
  12  17   0      831.44      792.08    130.07 o
   0  18   0      334.21      398.23    108.84 o
   2  18   0     1323.98     1688.25    245.07 o
   4  18   0     2866.49     2859.90    158.70 o
   6  18   0      124.69      174.71     67.34 o
   8  18   0       49.02       77.22     63.52 o
  10  18   0     1385.63     1386.66    184.94 o
  12  18   0      510.18      419.90    147.72 o
   2  19   0       42.62      -79.22     79.22 o
   4  19   0        0.13      150.26    106.80 o
   6  19   0      107.39       39.57     64.44 o
   8  19   0       39.84      103.53     71.65 o
  10  19   0      495.85      494.26    146.22 o
   0  20   0      747.15      726.98    142.85 o
   2  20   0      921.14     1012.63    170.21 o
   4  20   0      663.05      492.56    137.61 o
   6  20   0      836.90      867.47    165.04 o
   8  20   0      715.20      585.69    155.31 o
   2  21   0      182.14       38.51     92.86 o
   4  21   0     4170.44     4271.92    303.56 o
   6  21   0     3794.76     3796.43    290.46 o
   8  21   0     1499.72     1545.88    228.09 o
   0  22   0       75.92      -84.08     84.08 o
   2  22   0     2301.54     2142.40    243.72 o
   4  22   0     1402.40     1073.18    188.73 o
   6  22   0      370.92      257.94    129.69 o
   2  23   0      540.23      486.94    147.64 o
   4  23   0     2147.26     3257.50    317.87 o
   2  24   0      773.05     1121.91    195.43 o
   1   1   1     6028.56     5781.86     46.14 o
   2   1   1     1422.84     1402.06     13.43 o
   3   1   1     5113.56     5256.84     39.52 o
   4   1   1      969.71      750.76     12.49 o
   5   1   1      204.87      253.08      9.36 o
   6   1   1     7664.55     7869.26     57.35 o
   7   1   1    14152.77    14294.85     93.96 o
   8   1   1     8072.68     8237.85     60.40 o
   9   1   1      895.15      949.48     22.77 o
  10   1   1      237.44      186.66     18.90 o
  11   1   1     1616.06     1565.50     55.74 o
  12   1   1      451.18      359.83     45.02 o
  13   1   1     1272.60     1279.35     77.82 o
  14   1   1       15.23      -35.51     36.80 o
  15   1   1        5.15      -25.10     40.00 o
  16   1   1       11.73      -43.37     43.37 o
  17   1   1      216.95      222.04     62.34 o
  18   1   1      188.93       -1.04    101.34 o
   0   2   1    32426.78    33452.89    460.56 o
   1   2   1    13218.37    13333.14     95.57 o
   2   2   1     9090.51     8967.65     61.85 o
   3   2   1     3856.16     3509.91     28.47 o
   4   2   1     7253.12     8127.41     58.91 o
   5   2   1    17388.76    17984.72    112.81 o
   6   2   1     1565.90     1560.99     18.66 o
   7   2   1      808.17      904.56     15.73 o
   8   2   1      387.00      368.37     12.07 o
   9   2   1     1019.39     1009.44     25.68 o
  10   2   1      180.07      173.32     16.37 o
  11   2   1    15040.62    15038.65    183.31 o
  12   2   1       51.15       83.91     30.69 o
  13   2   1      974.15     1015.74     71.16 o
  14   2   1     2477.09     2518.46    104.61 o
  15   2   1     2369.69     2534.25    115.49 o
  16   2   1      772.20      788.22     77.96 o
  17   2   1      389.55      292.99     92.69 o
  18   2   1      348.74      380.51    101.92 o
   1   3   1    19349.53    20284.61    147.94 o
   2   3   1     7874.54     8282.92     60.93 o
   3   3   1     9957.16     9902.61     72.57 o
   4   3   1    24024.80    23296.47    141.29 o
   5   3   1     5507.28     5602.14     46.48 o
   6   3   1    34175.05    35519.66    230.99 o
   7   3   1    10088.93     9741.10     69.95 o
   8   3   1    21258.15    21784.29    183.47 o
   9   3   1       25.06        8.01     10.96 o
  10   3   1     7422.48     7576.22     86.81 o
  11   3   1      325.11      324.37     26.67 o
  12   3   1     1145.45     1169.65     70.31 o
  13   3   1       16.41      -32.80     32.80 o
  14   3   1      523.00      517.44     60.11 o
  15   3   1      137.43       94.98     64.69 o
  16   3   1       17.61      -10.24     45.28 o
  17   3   1      116.59      112.86     55.00 o
  18   3   1      423.24      363.91    146.78 o
   0   4   1    21196.13    20767.01    197.01 o
   1   4   1    11690.87    12093.34     84.14 o
   2   4   1     5305.39     4791.82     39.67 o
   3   4   1      660.72      476.63     11.83 o
   4   4   1      579.55      526.94     12.69 o
   5   4   1      287.29      327.69      9.91 o
   6   4   1      936.15     1171.67     17.55 o
   7   4   1      395.69      320.76     12.89 o
   8   4   1      666.49      757.19     22.80 o
   9   4   1      162.77      152.83     14.85 o
  10   4   1      304.92      278.04     22.04 o
  11   4   1      586.24      491.64     29.95 o
  12   4   1     1728.63     1709.75     74.71 o
  13   4   1      351.40      271.62     65.65 o
  14   4   1     1855.44     1843.11     97.35 o
  15   4   1     1631.15     1703.57     99.18 o
  16   4   1     1157.05     1304.84    138.73 o
  17   4   1       43.07       15.82     48.86 o
   1   5   1    12924.15    13173.33     91.79 o
   2   5   1    10268.21    10740.87     81.06 o
   3   5   1     3076.27     3361.94     30.98 o
   4   5   1     7523.02     7923.88     66.49 o
   5   5   1      182.40      178.36     10.16 o
   6   5   1      352.68      314.57     12.56 o
   7   5   1     1105.94     1061.85     21.34 o
   8   5   1     1745.31     1773.31     32.04 o
   9   5   1     2949.90     3118.79     57.18 o
  10   5   1      686.30      729.96     32.30 o
  11   5   1       40.68       54.09     18.72 o
  12   5   1        3.47       17.67     21.28 o
  13   5   1       51.25       27.25     30.69 o
  14   5   1        0.10        7.48     56.57 o
  15   5   1       36.11       23.41     40.91 o
  16   5   1       43.08       25.91     48.07 o
  17   5   1        1.30      -36.59     57.17 o
   0   6   1     4121.82     3657.41     42.84 o
   1   6   1       93.87      108.03      5.60 o
   2   6   1      566.09      569.94     16.19 o
   3   6   1      791.77      668.52     12.19 o
   4   6   1      266.87      233.15     11.78 o
   5   6   1     2155.03     2370.23     29.26 o
   6   6   1     2258.41     2398.85     31.99 o
   7   6   1      716.40      689.15     20.91 o
   8   6   1       49.58       59.34     14.02 o
   9   6   1        2.90        5.92     12.89 o
  10   6   1      822.71      846.52     33.55 o
  11   6   1        1.42       21.83     19.10 o
  12   6   1     1260.25     1392.52     79.50 o
  13   6   1       22.32        2.36     41.51 o
  14   6   1      401.55      342.10     59.78 o
  15   6   1      680.82      554.81     74.43 o
  16   6   1     1554.60     1691.82    144.96 o
  17   6   1       27.29      -61.76     61.76 o
   1   7   1    13968.72    15258.71    101.11 o
   2   7   1    11011.75    11083.40     74.98 o
   3   7   1     4801.26     4651.94     42.26 o
   4   7   1     4556.64     4395.77     44.86 o
   5   7   1     3344.91     3055.72     41.85 o
   6   7   1    22674.32    22744.12    166.40 o
   7   7   1      336.96      340.83     21.74 o
   8   7   1     3490.05     3453.88     56.01 o
   9   7   1       83.59       78.78     16.65 o
  10   7   1     5248.90     5318.70     85.17 o
  11   7   1     1933.32     1971.01     61.56 o
  12   7   1     1820.47     1829.74    117.69 o
  13   7   1      235.56      208.89     42.18 o
  14   7   1       39.24       40.10     76.70 o
  15   7   1      279.13      238.80    111.19 o
  16   7   1      407.15      430.70    130.40 o
   0   8   1     9750.35     9343.29     97.88 o
   1   8   1    12620.12    12696.06     95.30 o
   2   8   1    39549.57    41503.22    262.62 o
   3   8   1    20332.76    21179.53    149.63 o
   4   8   1    19783.46    20198.31    147.72 o
   5   8   1      430.46      386.53     24.22 o
   6   8   1     1465.82     1603.99     28.43 o
   7   8   1        1.17       10.40     14.27 o
   8   8   1      145.36      171.81     18.29 o
   9   8   1       95.42       62.50     17.68 o
  10   8   1     1684.53     1652.20     51.49 o
  11   8   1     4243.84     4405.79     89.08 o
  12   8   1     3663.72     3818.55    125.28 o
  13   8   1     1932.49     2037.08     92.53 o
  14   8   1     1417.12     1424.03    105.52 o
  15   8   1      472.25      351.04    118.13 o
   1   9   1     1699.10     1801.93     26.59 o
   2   9   1      288.10      373.38     11.98 o
   3   9   1      799.26      846.95     16.02 o
   4   9   1     3656.79     3651.70     36.45 o
   5   9   1    12236.47    12375.49    115.65 o
   6   9   1     6463.10     6482.61    116.73 o
   7   9   1     2834.23     2701.47     59.48 o
   8   9   1    11771.06    11229.30    158.52 o
   9   9   1    11105.35    10529.05    139.27 o
  10   9   1     2602.37     2475.97     61.14 o
  11   9   1      857.94      845.82     48.83 o
  12   9   1      295.13      242.11     42.31 o
  13   9   1      278.66      175.19     42.84 o
  14   9   1        0.36       26.97     41.86 o
  15   9   1       49.25       -4.12     55.48 o
  16   9   1       13.43       79.59    104.08 o
   0  10   1     6731.77     6900.60     93.95 o
   1  10   1       14.03       -3.27      8.22 o
   2  10   1     1015.00     1024.07     26.25 o
   3  10   1    11394.97    11280.00     86.32 o
   4  10   1     3011.21     3090.40     35.40 o
   5  10   1       44.96       22.78      9.91 o
   6  10   1       29.38       54.51     20.43 o
   7  10   1      520.79      529.44     40.68 o
   8  10   1      330.04      257.05     27.92 o
   9  10   1       33.11       10.29     21.33 o
  10  10   1     1719.05     1732.60     76.58 o
  11  10   1       27.52       36.24     32.67 o
  12  10   1      686.75      656.38     57.84 o
  13  10   1     1292.28     1307.94     94.29 o
  14  10   1      320.47      357.75     61.69 o
  15  10   1       32.95       49.20     68.06 o
   1  11   1      379.32      395.63     16.72 o
   2  11   1        3.45       41.83     10.44 o
   3  11   1      478.27      433.96     17.81 o
   4  11   1     3112.06     2939.20     43.50 o
   5  11   1     3510.44     3448.05     73.20 o
   6  11   1       65.92       35.56     28.38 o
   7  11   1     1734.38     1617.54     66.46 o
   8  11   1      488.59      532.46     39.17 o
   9  11   1     1218.93     1223.37     56.14 o
  10  11   1     1231.10     1210.61     67.49 o
  11  11   1      659.76      528.92     59.92 o
  12  11   1      815.84      835.00     74.85 o
  13  11   1       61.20      118.53     57.39 o
  14  11   1       52.16       71.95     48.52 o
  15  11   1      677.96      741.45     93.09 o
   0  12   1     1054.73      965.96     38.31 o
   1  12   1    14196.27    14626.54    123.53 o
   2  12   1      517.82      563.63     20.80 o
   3  12   1     2688.21     2622.26     48.42 o
   4  12   1      233.75      276.17     15.35 o
   5  12   1     3512.71     3260.74     99.09 o
   6  12   1      382.03      419.73     52.61 o
   7  12   1      104.00      120.84     33.79 o
   8  12   1      100.58       96.79     30.70 o
   9  12   1       38.08       23.60     33.84 o
  10  12   1       27.72       29.88     37.62 o
  11  12   1      110.90      153.85     46.08 o
  12  12   1       70.11      138.33     48.17 o
  13  12   1       27.70        3.25     45.79 o
  14  12   1       11.80       16.87     45.70 o
  15  12   1      453.08      446.39     71.26 o
   1  13   1     6668.28     6886.56     72.48 o
   2  13   1     9169.14     9569.96    106.57 o
   3  13   1     3478.35     3367.01     62.26 o
   4  13   1      432.90      468.11     20.96 o
   5  13   1     3334.34     3140.32    101.19 o
   6  13   1     4100.77     4260.18    131.43 o
   7  13   1      768.52      896.70     75.50 o
   8  13   1     4330.49     4247.02    127.54 o
   9  13   1       21.34       31.94     34.26 o
  10  13   1      274.41      205.93     48.08 o
  11  13   1       43.73       10.63     40.38 o
  12  13   1      600.01      514.22     67.42 o
  13  13   1      848.02      807.52     82.02 o
  14  13   1       79.96      131.19     55.01 o
  15  13   1        5.16       70.16     82.08 o
   0  14   1       61.24       75.37     21.83 o
   1  14   1      973.83      926.94     34.77 o
   2  14   1      620.25      703.26     31.96 o
   3  14   1       29.31       29.74     19.71 o
   4  14   1     7926.87     7799.46    160.88 o
   5  14   1     4178.60     3840.08    139.94 o
   6  14   1     1635.11     1508.59     83.33 o
   7  14   1       29.98       22.85     21.77 o
   8  14   1      484.97      468.87     56.29 o
   9  14   1     6368.34     6061.76    164.97 o
  10  14   1     2358.93     2318.26    116.14 o
  11  14   1      153.93      140.70     49.62 o
  12  14   1       50.28       60.97     49.32 o
  13  14   1     1626.65     1701.25    111.45 o
  14  14   1       84.35      131.63     56.71 o
   1  15   1     2056.10     2035.53     54.00 o
   2  15   1      724.23      825.92     38.45 o
   3  15   1       70.15       63.23     24.67 o
   4  15   1     1678.32     1840.64     89.97 o
   5  15   1      407.16      358.83     48.67 o
   6  15   1      154.44       89.82     45.86 o
   7  15   1      390.61      394.26     57.52 o
   8  15   1     2307.87     2581.61    154.94 o
   9  15   1     1811.68     2035.61    109.67 o
  10  15   1      339.36      430.91     61.14 o
  11  15   1      221.94      275.92     54.32 o
  12  15   1     1058.10     1063.49    134.97 o
  13  15   1      135.05       32.13     51.73 o
  14  15   1        5.03       21.79     83.48 o
   0  16   1      732.88      727.73     66.90 o
   1  16   1      199.94      240.30     30.65 o
   2  16   1     2117.92     2343.73    140.66 o
   3  16   1        2.56       33.75     25.81 o
   4  16   1        9.69       76.38     35.46 o
   5  16   1        7.03        1.81     33.58 o
   6  16   1      439.01      497.95     58.56 o
   7  16   1       11.15       35.91     38.40 o
   8  16   1       35.91      -25.94     38.60 o
   9  16   1       48.75        4.31     40.18 o
  10  16   1       81.95      141.71     67.11 o
  11  16   1      312.78      309.30     60.78 o
  12  16   1        4.76      -17.12     49.09 o
  13  16   1       23.96       23.99     64.47 o
   1  17   1      341.43      339.31     42.69 o
   2  17   1      772.91      863.09     53.58 o
   3  17   1       56.16       81.64     31.91 o
   4  17   1     1035.34     1155.27     78.63 o
   5  17   1       46.49       30.21     37.20 o
   6  17   1      862.78      860.46     74.34 o
   7  17   1       94.57      127.71     45.41 o
   8  17   1      636.53      568.66    128.22 o
   9  17   1      550.73      588.88     80.47 o
  10  17   1      558.51      632.72     73.23 o
  11  17   1       24.13       17.25     48.54 o
  12  17   1        8.97       46.46     51.50 o
  13  17   1       30.14      155.96    109.37 o
   0  18   1     3132.54     3543.82    209.44 o
   1  18   1      856.76      937.79     81.98 o
   2  18   1     2423.49     2709.88     94.10 o
   3  18   1     3055.33     3221.51    134.87 o
   4  18   1     3922.73     3834.12    149.90 o
   5  18   1       89.07       80.96     43.31 o
   6  18   1      745.29      787.77     73.14 o
   7  18   1       31.69       32.98     43.87 o
   8  18   1      756.59      762.25     77.61 o
   9  18   1      279.03      123.53     51.53 o
  10  18   1      569.08      567.58     70.78 o
  11  18   1      859.60      859.73     86.37 o
  12  18   1     1828.80     1754.50    355.20 o
   1  19   1     1386.91     1478.65     89.74 o
   2  19   1     2403.70     2696.12    112.56 o
   3  19   1      707.23      771.62    108.04 o
   4  19   1     4629.14     4834.90    308.33 o
   5  19   1     2298.51     2369.16    139.90 o
   6  19   1     2420.37     2590.25    213.98 o
   7  19   1     2598.83     2788.90    206.92 o
   8  19   1     1305.45     1403.85    121.45 o
   9  19   1     2354.71     2437.44    150.46 o
  10  19   1     2894.15     3152.56    168.87 o
  11  19   1     1128.17     1071.97    188.71 o
   0  20   1     4031.88     3718.32    200.31 o
   1  20   1      149.44      181.20     44.72 o
   2  20   1     1093.52     1227.07    127.58 o
   3  20   1      624.59      591.91    103.20 o
   4  20   1     3235.79     3573.66    193.67 o
   5  20   1      160.16      192.79     78.97 o
   6  20   1      193.10      171.97     81.39 o
   7  20   1      131.64      116.59     63.57 o
   8  20   1      287.06      396.30     78.97 o
   9  20   1      831.36      866.30    119.62 o
   1  21   1      397.58      320.77     58.80 o
   2  21   1       28.57       90.55     71.20 o
   3  21   1      945.53     1038.75    211.92 o
   4  21   1       22.08      102.34     76.39 o
   5  21   1      219.56       76.99     77.19 o
   6  21   1      279.76      407.20     98.51 o
   7  21   1       23.01      125.49     82.81 o
   8  21   1        7.31       89.12    113.29 o
   9  21   1       14.55       38.86     80.32 o
   0  22   1       43.75      155.18     76.68 o
   1  22   1       15.83       28.32     68.70 o
   2  22   1       15.27     -113.87    113.87 o
   3  22   1      192.45       89.18    119.12 o
   4  22   1        3.14       93.70     77.88 o
   5  22   1      227.72      204.68    178.98 o
   6  22   1       62.47      125.65    136.78 o
   7  22   1      447.40      524.65    111.08 o
   1  23   1        1.82      106.68     75.92 o
   2  23   1      523.48      580.87    107.96 o
   3  23   1       89.25      160.21     84.69 o
   4  23   1     1635.27     1834.69    172.30 o
   5  23   1     1217.92     1267.67    149.23 o
   1  24   1      497.51      361.65    154.98 o
   2  24   1      634.50      795.46    136.95 o
   1   0   2   103254.08   104104.27    923.98 o
   2   0   2     2340.59     2588.04     29.97 o
   3   0   2     4357.64     4355.44     50.78 o
   4   0   2      101.96       74.37      7.62 o
   5   0   2       91.70      206.13     12.29 o
   6   0   2     2087.96     1967.95     33.49 o
   7   0   2     3292.55     3285.42     43.42 o
   8   0   2     1122.36     1082.50     25.94 o
   9   0   2     5446.30     5702.25     66.81 o
  10   0   2      171.64      144.11     22.44 o
  11   0   2      165.62      153.39     36.37 o
  12   0   2    11181.32    11038.21    381.04 o
  13   0   2    12386.27    12853.65    355.38 o
  14   0   2     8702.82     9007.87    289.45 o
  15   0   2     4241.25     4051.31    189.74 o
  16   0   2      543.57      413.75     89.07 o
  17   0   2     1276.75     1200.04    134.48 o
  18   0   2      183.14       77.73    124.44 o
   1   1   2     8618.70     8883.25     58.33 o
   2   1   2        3.09        4.56      2.65 o
   3   1   2    10388.44     9618.82     67.86 o
   4   1   2     6295.61     6172.38     45.01 o
   5   1   2    16134.61    15791.62    107.89 o
   6   1   2     1538.05     1438.54     18.89 o
   7   1   2    47622.36    47638.16    284.49 o
   8   1   2      165.40      199.07     10.08 o
   9   1   2     4914.54     4842.69     48.62 o
  10   1   2     2274.94     2342.83     51.56 o
  11   1   2     2334.73     2344.26     57.76 o
  12   1   2      113.17       94.89     31.53 o
  13   1   2     2601.38     2474.01    110.48 o
  14   1   2      422.85      473.93     57.95 o
  15   1   2       77.24       67.37     45.72 o
  16   1   2       65.22      -23.75     45.37 o
  17   1   2      164.16       52.99     53.18 o
  18   1   2        5.86      -19.38    106.64 o
   0   2   2    52818.50    52374.83    638.44 o
   1   2   2     9688.03     9830.19     77.00 o
   2   2   2    21557.80    22313.11    146.62 o
   3   2   2     5149.78     4451.53     36.01 o
   4   2   2      987.00     1014.59     15.00 o
   5   2   2     2812.88     3117.99     27.04 o
   6   2   2       65.16       87.11      6.12 o
   7   2   2     3067.24     3254.15     30.54 o
   8   2   2      245.37      260.75     10.23 o
   9   2   2       38.39       46.68     10.39 o
  10   2   2        2.32       -0.32     12.95 o
  11   2   2     2890.51     2839.88     63.21 o
  12   2   2      708.61      692.36     52.80 o
  13   2   2     1518.57     1397.00     81.13 o
  14   2   2      241.49      250.26     49.45 o
  15   2   2     1242.81     1101.81     81.66 o
  16   2   2       10.16        0.63     43.79 o
  17   2   2        9.61        6.61     49.09 o
  18   2   2      247.79      129.88    127.45 o
   1   3   2      623.17      664.72     11.81 o
   2   3   2    35492.58    37057.71    244.76 o
   3   3   2     1138.56     1140.75     14.23 o
   4   3   2     4891.13     5139.42     40.08 o
   5   3   2      952.15      845.42     16.23 o
   6   3   2      258.20      276.48     10.21 o
   7   3   2     1327.07     1314.51     19.56 o
   8   3   2      692.46      612.15     16.79 o
   9   3   2      138.82      115.60     14.81 o
  10   3   2      424.05      432.37     23.24 o
  11   3   2     1108.01     1089.99     54.93 o
  12   3   2      496.41      578.89     50.92 o
  13   3   2      166.52      126.34     40.54 o
  14   3   2      893.81      793.66     86.92 o
  15   3   2      127.39      129.96     47.48 o
  16   3   2      800.51      819.80     76.99 o
  17   3   2        0.40      -45.49     45.49 o
   0   4   2     5838.09     6205.80     69.48 o
   1   4   2     4764.54     4505.54     39.63 o
   2   4   2     3493.17     3761.76     34.03 o
   3   4   2     5275.27     5013.24     42.28 o
   4   4   2    23486.23    25048.63    164.81 o
   5   4   2     6035.18     5922.43     48.37 o
   6   4   2        8.49       -1.48      4.99 o
   7   4   2     3308.12     3462.57     36.04 o
   8   4   2      149.84       99.99     10.36 o
   9   4   2       36.14        6.26     11.90 o
  10   4   2       45.47       31.66     14.65 o
  11   4   2     2331.89     2463.89     64.57 o
  12   4   2       18.72       22.85     22.95 o
  13   4   2      670.79      647.81     59.28 o
  14   4   2      397.96      374.02     56.52 o
  15   4   2      133.61       58.17     45.80 o
  16   4   2       98.92       80.83     48.55 o
  17   4   2      256.75      363.22     74.35 o
   1   5   2     6696.66     6887.85     50.16 o
   2   5   2      900.48      789.14     13.88 o
   3   5   2     4337.73     4428.71     39.43 o
   4   5   2      600.04      587.76     13.14 o
   5   5   2    52694.28    51969.88    370.84 o
   6   5   2       16.11       27.24      8.16 o
   7   5   2     4829.30     4268.51     41.56 o
   8   5   2     3402.74     3381.12     49.38 o
   9   5   2     7683.67     7602.14     96.12 o
  10   5   2      938.66      906.04     33.67 o
  11   5   2     4852.86     4691.02     80.06 o
  12   5   2        6.14       -4.86     24.77 o
  13   5   2      330.43      297.90     40.42 o
  14   5   2      156.30      169.98     52.93 o
  15   5   2        5.55      -16.36     50.19 o
  16   5   2      438.06      517.52     67.40 o
  17   5   2      599.66      686.62    100.49 o
   0   6   2      404.40      282.63     11.99 o
   1   6   2    13713.45    12519.53     81.50 o
   2   6   2       35.99       48.11      5.17 o
   3   6   2     2663.34     2072.93     22.32 o
   4   6   2        6.74        1.50      5.43 o
   5   6   2       85.41       56.86      7.78 o
   6   6   2      284.10      258.69     11.50 o
   7   6   2     1391.98     1351.81     24.51 o
   8   6   2      270.60      230.34     19.74 o
   9   6   2      115.48      109.12     16.52 o
  10   6   2       60.81       71.67     16.01 o
  11   6   2     3743.58     3930.60     81.59 o
  12   6   2        7.26      -21.90     24.11 o
  13   6   2     9815.71     9792.35    188.13 o
  14   6   2      112.30       23.34     52.97 o
  15   6   2     1967.09     2252.34    160.80 o
  16   6   2        5.54      -58.45     58.45 o
  17   6   2     1605.42     1554.23    195.07 o
   1   7   2      980.93      852.07     14.94 o
   2   7   2     1837.41     2041.83     21.97 o
   3   7   2     4999.53     4775.27     45.11 o
   4   7   2       25.15       58.47      6.28 o
   5   7   2     4109.21     3710.79     40.89 o
   6   7   2      753.17      800.45     21.03 o
   7   7   2     5366.28     5522.43     74.88 o
   8   7   2       34.37       62.17     14.55 o
   9   7   2      367.81      381.55     23.69 o
  10   7   2      228.12      294.56     24.58 o
  11   7   2     2304.82     2298.80     62.58 o
  12   7   2        9.36        3.11     22.62 o
  13   7   2      884.54      923.28     62.85 o
  14   7   2       10.40      -20.32     44.25 o
  15   7   2       79.45       40.93     47.01 o
  16   7   2      116.88      125.12    109.39 o
   0   8   2      104.44       34.42     10.24 o
   1   8   2      120.00      120.19      8.37 o
   2   8   2     3293.48     3696.30     32.31 o
   3   8   2     2646.12     2891.50     30.20 o
   4   8   2     1730.31     1696.84     26.13 o
   5   8   2      102.29       90.66      9.24 o
   6   8   2     1283.87     1386.06     28.30 o
   7   8   2       18.99        2.82     13.78 o
   8   8   2     1358.10     1351.47     40.84 o
   9   8   2     2241.71     2347.71     52.82 o
  10   8   2       46.47       48.47     19.76 o
  11   8   2       53.73       61.77     24.49 o
  12   8   2      325.87      301.06     37.21 o
  13   8   2       59.58       87.63     41.46 o
  14   8   2        2.84      -22.40     44.92 o
  15   8   2      172.67      131.17     71.37 o
  16   8   2      145.75      154.67     78.17 o
   1   9   2      308.46      380.07     11.38 o
   2   9   2     1980.62     2164.61     23.53 o
   3   9   2     4000.12     3847.80     37.32 o
   4   9   2     1656.93     1895.63     27.48 o
   5   9   2     6319.45     6398.07     73.27 o
   6   9   2     3754.17     3738.56     74.36 o
   7   9   2     3991.01     3801.13     77.98 o
   8   9   2      667.60      864.82     41.44 o
   9   9   2     4858.49     4677.55     82.34 o
  10   9   2      150.51      149.99     26.33 o
  11   9   2     2141.75     2125.51     76.60 o
  12   9   2       46.62       33.71     33.60 o
  13   9   2      626.39      634.61     71.40 o
  14   9   2       13.15       13.62     45.41 o
  15   9   2        0.65       34.42     88.50 o
  16   9   2        3.58      -48.58     93.38 o
   0  10   2      738.68      897.69     24.82 o
   1  10   2    10101.71     9472.73     78.52 o
   2  10   2     2110.30     2124.23     28.63 o
   3  10   2    17662.18    18342.26    131.35 o
   4  10   2     7187.92     7254.40     73.10 o
   5  10   2     1488.04     1555.39     40.67 o
   6  10   2      324.35      371.50     33.57 o
   7  10   2      804.07      915.19     50.22 o
   8  10   2      416.21      402.67     47.30 o
   9  10   2     3354.81     3036.20     81.63 o
  10  10   2      494.54      503.20     46.54 o
  11  10   2     1685.93     1558.76     84.08 o
  12  10   2      365.38      369.28     49.73 o
  13  10   2     1702.87     1878.49    104.94 o
  14  10   2       11.31       26.00     46.60 o
  15  10   2     1412.81     1487.67    121.06 o
   1  11   2     5703.96     5836.07     61.01 o
   2  11   2     4962.66     5021.24     53.39 o
   3  11   2    23429.02    23315.25    172.84 o
   4  11   2      154.81      143.32     12.18 o
   5  11   2     5229.44     5681.26    106.74 o
   6  11   2      146.04      163.03     32.06 o
   7  11   2     3139.26     3400.07    163.08 o
   8  11   2      248.56      370.70     36.33 o
   9  11   2     4049.32     4235.93     99.87 o
  10  11   2       53.33       83.07     32.25 o
  11  11   2     1889.68     1941.86     86.95 o
  12  11   2     1351.04     1299.30     88.87 o
  13  11   2     2204.86     2313.06    119.77 o
  14  11   2       37.03      -26.03     46.79 o
  15  11   2       37.33       -0.92     57.26 o
   0  12   2    12396.81    12665.56    156.34 o
   1  12   2     9059.39     9737.64     90.31 o
   2  12   2      669.59      652.78     22.06 o
   3  12   2       29.61       35.33     11.11 o
   4  12   2      285.99      274.33     16.64 o
   5  12   2     9132.54     8668.13    159.19 o
   6  12   2     1802.42     1578.55     78.94 o
   7  12   2       61.73       17.14     29.37 o
   8  12   2       12.76       36.58     25.88 o
   9  12   2      532.71      502.05     47.79 o
  10  12   2     1905.29     1996.51    101.83 o
  11  12   2     1204.40     1255.71     86.02 o
  12  12   2      235.08      237.53     53.47 o
  13  12   2     3774.05     3980.77    141.29 o
  14  12   2      235.33      192.20     59.59 o
  15  12   2     3585.93     3863.71    173.61 o
   1  13   2      502.11      524.09     21.23 o
   2  13   2     5250.18     5206.07     70.91 o
   3  13   2      452.67      461.73     27.52 o
   4  13   2      897.36      871.86     45.22 o
   5  13   2       91.13       54.60     30.74 o
   6  13   2       11.74      -15.49     24.91 o
   7  13   2     1625.71     1540.52     83.33 o
   8  13   2       10.19       19.35     28.52 o
   9  13   2      191.51      125.05     42.15 o
  10  13   2       54.98       14.68     36.98 o
  11  13   2       37.95      -10.24     39.44 o
  12  13   2     1212.41     1270.92    125.23 o
  13  13   2        0.85      -44.11     44.11 o
  14  13   2       35.81       67.56     50.95 o
  15  13   2      144.16      205.64    109.16 o
   0  14   2     3843.50     3911.44     74.63 o
   1  14   2       61.42       60.35     17.30 o
   2  14   2     1139.55     1270.33     44.35 o
   3  14   2       40.01       66.88     20.14 o
   4  14   2      176.53      154.31     28.39 o
   5  14   2      180.71      167.50     38.67 o
   6  14   2      196.92      179.61     38.75 o
   7  14   2        0.01       60.20     32.81 o
   8  14   2      273.96      158.21     55.73 o
   9  14   2       65.85       19.87     40.29 o
  10  14   2      133.50      101.21     43.81 o
  11  14   2      646.12      539.18     66.50 o
  12  14   2        2.10      -21.21     46.14 o
  13  14   2       64.91       -8.20     46.42 o
  14  14   2        2.08      -18.47     47.58 o
   1  15   2     1334.07     1297.16     49.83 o
   2  15   2      407.68      470.80     32.68 o
   3  15   2     2872.55     2819.62     77.55 o
   4  15   2     1486.58     1570.51     83.09 o
   5  15   2     3387.68     3391.37    113.30 o
   6  15   2      194.06      254.77     45.42 o
   7  15   2      933.67      874.11    116.65 o
   8  15   2        4.00       -0.96     40.68 o
   9  15   2     3168.59     3050.37    118.12 o
  10  15   2      603.49      641.32     76.34 o
  11  15   2      545.60      380.31     62.77 o
  12  15   2     1389.05     1504.30    105.95 o
  13  15   2        3.90       46.59     51.71 o
  14  15   2       32.35      154.31    185.31 o
   0  16   2      368.97      377.26     55.05 o
   1  16   2     5510.56     5850.77    117.03 o
   2  16   2      556.33      591.25     40.79 o
   3  16   2    10597.04    10904.13    190.87 o
   4  16   2     2301.86     2284.10     98.56 o
   5  16   2      876.51      856.77     76.66 o
   6  16   2      101.28       78.43     40.00 o
   7  16   2      140.92      164.37     44.79 o
   8  16   2        2.82       11.40     45.73 o
   9  16   2      403.94      354.55     58.38 o
  10  16   2     1459.16     1651.45    104.19 o
  11  16   2     2521.95     2612.55    133.50 o
  12  16   2     1402.96     1641.91    117.88 o
  13  16   2      864.01      767.93    101.75 o
   1  17   2      127.73      120.03     35.49 o
   2  17   2       26.59       31.50     27.14 o
   3  17   2     5574.06     5628.07    132.14 o
   4  17   2      185.25      241.93     46.96 o
   5  17   2     2225.51     2422.61    110.11 o
   6  17   2       40.85       98.73     42.95 o
   7  17   2      776.20      790.23     95.07 o
   8  17   2      969.06      923.09     93.85 o
   9  17   2     2736.77     2610.02    189.83 o
  10  17   2       15.27       13.11     43.03 o
  11  17   2     2209.88     2155.75    123.90 o
  12  17   2      216.86      128.35     55.54 o
  13  17   2      364.63      339.07    328.41 o
   0  18   2      397.50      472.79    167.27 o
   1  18   2     1270.76     1365.61     78.45 o
   2  18   2      301.80      259.44     42.64 o
   3  18   2     3860.10     4212.64    154.86 o
   4  18   2      139.80       71.53     82.00 o
   5  18   2     1686.91     1565.43    113.36 o
   6  18   2      716.29      629.91     68.57 o
   7  18   2      297.09      378.93     67.27 o
   8  18   2       10.52       46.44     44.80 o
   9  18   2       65.02      117.40     54.90 o
  10  18   2       49.78       16.04     57.27 o
  11  18   2      513.40      472.06     90.77 o
  12  18   2      109.38      147.42     86.74 o
   1  19   2        3.43       38.05     35.61 o
   2  19   2       18.09       28.40     42.03 o
   3  19   2        0.30       33.65     51.75 o
   4  19   2       30.68        1.55     58.00 o
   5  19   2       98.76      127.30     56.98 o
   6  19   2       20.54       27.46     50.83 o
   7  19   2      715.66      542.05     81.72 o
   8  19   2        0.68      -23.45     51.70 o
   9  19   2      109.51      115.66     59.87 o
  10  19   2       11.09       31.35     59.31 o
  11  19   2        9.02      115.90    117.79 o
   0  20   2       52.13       59.91     61.17 o
   1  20   2     2422.25     2610.59    118.25 o
   2  20   2      378.88      506.10    134.41 o
   3  20   2     3236.90     3271.27    183.94 o
   4  20   2        9.65      -23.94     78.87 o
   5  20   2      785.54      767.89    115.64 o
   6  20   2       16.01       89.21     59.63 o
   7  20   2        1.03      -17.58     53.41 o
   8  20   2        1.09       -6.39     56.28 o
   9  20   2        9.68       -9.92     69.58 o
   1  21   2       60.76       61.35     47.83 o
   2  21   2       14.49       31.60     90.85 o
   3  21   2      334.93      276.82     86.29 o
   4  21   2       92.88       88.68     75.50 o
   5  21   2      761.40      721.59    115.86 o
   6  21   2       85.38       62.76     80.04 o
   7  21   2     3471.98     3301.96    221.20 o
   8  21   2       11.93      -24.65     77.04 o
   9  21   2     1969.03     1974.30    378.05 o
   0  22   2      523.77      570.67    130.61 o
   1  22   2     1005.75      925.25    120.05 o
   2  22   2      164.76      163.15     79.95 o
   3  22   2      872.73      936.89    125.61 o
   4  22   2       68.73      104.13     79.49 o
   5  22   2      544.32      463.13    104.80 o
   6  22   2       99.24      157.10     91.00 o
   7  22   2       51.29       85.54     83.36 o
   1  23   2      468.19      510.72     82.00 o
   2  23   2        9.01       33.38     71.85 o
   3  23   2     1936.43     2116.32    182.37 o
   4  23   2      511.40      683.64    170.16 o
   5  23   2      785.73      958.31    130.19 o
   1  24   2      124.58      151.51     82.40 o
   2  24   2        4.21       -6.19     56.40 o
   1   1   3     3304.84     3246.00     26.18 o
   2   1   3     4325.39     4166.60     31.65 o
   3   1   3     3136.14     3368.63     27.39 o
   4   1   3     2122.94     1962.04     20.98 o
   5   1   3    20853.83    21017.08    133.63 o
   6   1   3     1054.77      956.79     16.52 o
   7   1   3    14320.56    14669.90    102.42 o
   8   1   3        9.90        2.85      6.59 o
   9   1   3     2073.60     2092.30     28.52 o
  10   1   3     4683.51     4644.21     63.62 o
  11   1   3       86.33       94.06     21.05 o
  12   1   3     3202.00     3086.11    102.65 o
  13   1   3      778.53      746.59     62.54 o
  14   1   3      146.52      116.85     43.26 o
  15   1   3      204.37      235.89     53.15 o
  16   1   3      240.51      153.69     56.37 o
  17   1   3        8.54      -38.22     47.11 o
  18   1   3       76.19       21.64    116.63 o
   0   2   3     8979.05     9347.49    158.55 o
   1   2   3    17856.20    18562.25    125.05 o
   2   2   3    10142.76    10337.88     71.70 o
   3   2   3    28129.55    26945.01    177.77 o
   4   2   3     1308.15     1279.90     16.27 o
   5   2   3    19689.72    20257.70    128.75 o
   6   2   3      300.15      331.58     10.11 o
   7   2   3       84.33       78.99      7.45 o
   8   2   3      270.17      259.97     10.12 o
   9   2   3     1212.78     1242.21     27.89 o
  10   2   3     3949.61     4173.20     60.00 o
  11   2   3     3198.27     3276.51     68.06 o
  12   2   3      655.35      693.04     52.12 o
  13   2   3      864.20      897.68     82.84 o
  14   2   3      704.02      562.97     60.68 o
  15   2   3     2959.05     3422.65    124.33 o
  16   2   3      386.68      290.65     72.51 o
  17   2   3      612.83      610.21     86.04 o
  18   2   3      254.73      278.09    133.18 o
   1   3   3     6409.31     6850.73     55.42 o
   2   3   3     1736.63     1724.34     20.51 o
   3   3   3     1424.67     1144.71     14.04 o
   4   3   3       46.26       17.76      4.67 o
   5   3   3    13504.62    12893.27     86.77 o
   6   3   3     2805.82     2676.28     28.70 o
   7   3   3    31227.13    30910.62    194.86 o
   8   3   3     2067.98     2031.07     26.24 o
   9   3   3    16079.11    16451.88    140.71 o
  10   3   3      655.06      675.20     28.01 o
  11   3   3      695.97      665.55     38.83 o
  12   3   3      278.99      256.67     34.08 o
  13   3   3       54.72       27.48     34.90 o
  14   3   3       59.19       -0.42     36.99 o
  15   3   3        7.35       34.41     42.79 o
  16   3   3       23.61      -16.73     49.87 o
  17   3   3       54.99        2.84     50.84 o
   0   4   3      822.62      831.92     19.01 o
   1   4   3     3412.02     3142.03     30.36 o
   2   4   3     6900.24     7298.48     55.87 o
   3   4   3    30878.69    31455.49    201.11 o
   4   4   3     2156.34     2320.98     23.93 o
   5   4   3     3510.68     4025.48     34.59 o
   6   4   3     3435.33     3620.51     34.20 o
   7   4   3      221.76      177.44      9.36 o
   8   4   3       71.15       50.08      9.45 o
   9   4   3       92.06       69.95     14.42 o
  10   4   3     1251.23     1206.01     45.89 o
  11   4   3     5834.10     5979.92     91.80 o
  12   4   3      953.19      922.83     52.24 o
  13   4   3     3159.76     3121.25    258.56 o
  14   4   3      167.89      150.96     52.08 o
  15   4   3      377.33      337.85     57.02 o
  16   4   3     1143.44     1182.45     92.70 o
  17   4   3     1421.29     1640.50    126.99 o
   1   5   3     2080.99     2012.92     22.18 o
   2   5   3      598.62      758.05     13.93 o
   3   5   3     2500.07     2645.95     24.77 o
   4   5   3     5446.75     6331.52     54.33 o
   5   5   3     4030.39     4006.56     37.81 o
   6   5   3        0.59       10.57      5.99 o
   7   5   3      277.22      295.72     11.87 o
   8   5   3      793.88      665.55     29.34 o
   9   5   3      631.85      675.30     39.07 o
  10   5   3      359.80      330.27     22.97 o
  11   5   3     1842.02     1934.71     49.38 o
  12   5   3       83.63       65.13     32.73 o
  13   5   3       68.14       98.66     37.87 o
  14   5   3       24.38        1.43     43.33 o
  15   5   3        4.57      -45.98     45.98 o
  16   5   3      128.71       75.27    126.88 o
  17   5   3       41.46       56.35     64.32 o
   0   6   3     8412.19     9661.53    102.65 o
   1   6   3     8171.88     8340.34     66.58 o
   2   6   3    12768.51    13900.64     95.54 o
   3   6   3     1231.94     1102.20     18.52 o
   4   6   3     3092.82     3810.33     37.12 o
   5   6   3      804.82      844.77     16.84 o
   6   6   3       29.47       28.78      7.89 o
   7   6   3     1690.38     1639.15     28.05 o
   8   6   3      428.92      413.67     23.83 o
   9   6   3     1930.53     1953.27     46.41 o
  10   6   3     2195.85     2056.38     61.44 o
  11   6   3      537.20      591.07     35.89 o
  12   6   3      589.58      566.71     44.53 o
  13   6   3     1104.21     1030.64     65.40 o
  14   6   3       27.59       10.26     37.60 o
  15   6   3      108.09      -25.88     57.09 o
  16   6   3        1.06        3.87     64.47 o
  17   6   3      224.00      136.60     87.52 o
   1   7   3      270.87      267.67      8.85 o
   2   7   3     2206.77     2386.75     24.16 o
   3   7   3    13009.30    12867.33     98.49 o
   4   7   3     1533.24     1414.25     20.80 o
   5   7   3     5681.96     5467.98     52.60 o
   6   7   3      580.25      565.43     18.24 o
   7   7   3     9949.19     9947.14    111.30 o
   8   7   3       40.37       55.43     15.97 o
   9   7   3     6710.83     6624.67     86.50 o
  10   7   3      408.65      484.51     28.87 o
  11   7   3     2350.47     2182.52     67.16 o
  12   7   3      280.06      223.84     51.43 o
  13   7   3      503.17      600.21     61.09 o
  14   7   3       68.74       -4.87     40.06 o
  15   7   3       48.16       45.22     87.29 o
  16   7   3      127.11      170.75     83.91 o
   0   8   3     8969.79     9191.58     93.71 o
   1   8   3    31663.32    31359.28    197.43 o
   2   8   3     4652.41     4702.73     37.36 o
   3   8   3    10902.77    10933.16     79.95 o
   4   8   3     2462.28     2616.45     31.72 o
   5   8   3     4100.12     4218.42     49.47 o
   6   8   3     1165.44     1191.33     31.21 o
   7   8   3      125.19      126.19     18.82 o
   8   8   3      524.74      720.81     31.83 o
   9   8   3     1800.78     1823.14     48.35 o
  10   8   3       51.17       12.73     18.20 o
  11   8   3     3813.48     3696.44     87.48 o
  12   8   3      220.20      166.82     37.54 o
  13   8   3     3963.65     4342.39    133.36 o
  14   8   3        6.09        0.99     47.47 o
  15   8   3     5124.71     5561.28    191.99 o
  16   8   3      148.25       97.01    162.19 o
   1   9   3       95.60       43.21      6.57 o
   2   9   3     5913.84     6702.82     51.87 o
   3   9   3     9182.28     8701.35     66.83 o
   4   9   3       84.60       42.98      6.62 o
   5   9   3    14441.83    14696.37    135.38 o
   6   9   3      879.03      880.52     31.89 o
   7   9   3     4080.45     4233.43     77.21 o
   8   9   3     4683.38     4567.51     87.11 o
   9   9   3     7793.26     7678.22    117.78 o
  10   9   3     3101.48     3253.56     92.09 o
  11   9   3      659.60      810.62     53.04 o
  12   9   3       20.85       11.14     32.66 o
  13   9   3      507.11      560.55     72.88 o
  14   9   3        1.18       21.05     49.22 o
  15   9   3      547.25      517.33    135.54 o
  16   9   3       26.69       53.97    103.11 o
   0  10   3     3310.52     3372.23     49.95 o
   1  10   3     5062.16     5215.83     46.44 o
   2  10   3     1990.19     1971.01     25.44 o
   3  10   3     2882.83     2994.83     32.23 o
   4  10   3     2466.40     2745.23     37.65 o
   5  10   3      928.50      902.66     30.08 o
   6  10   3     4104.88     4323.50     80.63 o
   7  10   3     2543.77     2533.88     67.76 o
   8  10   3      387.61      354.99     34.57 o
   9  10   3     3896.42     3738.75     91.10 o
  10  10   3     2090.68     1965.71     81.07 o
  11  10   3     1171.15     1191.85     69.30 o
  12  10   3       17.93        8.60     32.88 o
  13  10   3      157.60      242.85     47.02 o
  14  10   3      391.66      464.36     63.10 o
  15  10   3     1124.59     1268.49    267.65 o
   1  11   3       15.18       -6.77      6.77 o
   2  11   3      476.50      494.14     15.19 o
   3  11   3        0.49       34.17     16.40 o
   4  11   3      167.60      135.19     14.60 o
   5  11   3     3139.53     3097.94     71.13 o
   6  11   3       35.38        7.92     27.54 o
   7  11   3     2119.06     2043.96     86.77 o
   8  11   3      180.93      240.92     33.28 o
   9  11   3        0.73      -20.67     24.34 o
  10  11   3      251.54      227.30     40.19 o
  11  11   3     1192.67     1198.40     70.98 o
  12  11   3      571.03      648.90     59.41 o
  13  11   3        8.85      -22.98     42.54 o
  14  11   3      317.91      484.26     67.88 o
  15  11   3        7.98       57.39     59.75 o
   0  12   3     6096.30     6488.52     86.68 o
   1  12   3     4826.02     5095.68     56.15 o
   2  12   3     1458.08     1474.52     29.70 o
   3  12   3      210.00      216.38     19.24 o
   4  12   3       29.67       12.04     12.41 o
   5  12   3      895.40      941.17     53.07 o
   6  12   3       16.01       22.56     27.47 o
   7  12   3      506.89      509.22     58.35 o
   8  12   3      936.57      783.37     55.01 o
   9  12   3        3.18      -25.48     25.48 o
  10  12   3       11.34       -2.75     32.65 o
  11  12   3      289.10      408.24     57.08 o
  12  12   3      202.59      171.89     51.50 o
  13  12   3     1268.62     1352.94     96.06 o
  14  12   3     1319.08     1258.84     97.87 o
  15  12   3      762.93     1009.86    152.41 o
   1  13   3     2058.37     2106.77     36.64 o
   2  13   3     1686.74     1783.63     50.29 o
   3  13   3     2254.56     2356.40     53.16 o
   4  13   3      199.70      203.47     27.77 o
   5  13   3     1465.23     1607.74     75.43 o
   6  13   3      276.45      440.43     75.83 o
   7  13   3     8392.00     8407.41    262.31 o
   8  13   3      931.88      917.23     65.76 o
   9  13   3     1148.17     1137.46     67.46 o
  10  13   3      127.42      131.80     43.69 o
  11  13   3     2464.13     2579.58    123.81 o
  12  13   3        4.70      -33.48     43.11 o
  13  13   3      243.84      196.69     56.02 o
  14  13   3        2.26       28.92     51.20 o
  15  13   3      151.65      232.99    129.22 o
   0  14   3     9131.01     9383.95    130.66 o
   1  14   3     3667.19     3830.19     67.61 o
   2  14   3     5424.09     5403.18    104.30 o
   3  14   3     3070.27     3102.69     71.97 o
   4  14   3     1643.01     1428.47     64.43 o
   5  14   3     7868.30     7764.11    175.35 o
   6  14   3       88.87       89.37     35.54 o
   7  14   3       14.51      -29.91     29.91 o
   8  14   3       64.82       33.52     35.54 o
   9  14   3     3966.12     3762.73    134.51 o
  10  14   3        1.96       19.02     38.92 o
  11  14   3      780.09      839.68     78.55 o
  12  14   3     1685.13     1773.82    109.74 o
  13  14   3     1290.23     1315.70    100.00 o
  14  14   3     1466.25     1564.69    109.50 o
   1  15   3        5.43       35.22     22.51 o
   2  15   3      368.10      380.55     30.15 o
   3  15   3      143.06      167.00     29.46 o
   4  15   3        3.80        9.81     25.45 o
   5  15   3     5356.44     5374.04    152.19 o
   6  15   3       10.23        4.36     33.60 o
   7  15   3      959.27      962.27     85.09 o
   8  15   3      604.06      546.09    119.42 o
   9  15   3      503.92      386.91     57.41 o
  10  15   3      164.37       86.54     44.87 o
  11  15   3      191.95      162.60     53.37 o
  12  15   3        0.65        4.99     44.50 o
  13  15   3        2.12       25.87     48.75 o
  14  15   3       22.15      129.27     91.80 o
   0  16   3     1167.18     1398.55    110.94 o
   1  16   3        4.85       12.17     25.91 o
   2  16   3      315.15      373.15     34.69 o
   3  16   3       49.04      123.04     33.29 o
   4  16   3       81.79       35.60     34.03 o
   5  16   3      957.05     1064.70     74.64 o
   6  16   3        3.84       19.50     35.83 o
   7  16   3       76.65      115.97     54.07 o
   8  16   3      573.78      567.75     62.86 o
   9  16   3      282.98      448.46    132.29 o
  10  16   3       58.90       34.27     46.13 o
  11  16   3       88.81      107.80     51.37 o
  12  16   3       57.21       51.45     52.20 o
  13  16   3      155.78      156.14     68.02 o
   1  17   3       54.82       14.95     28.37 o
   2  17   3      274.07      222.42     35.19 o
   3  17   3     1655.75     1685.60     79.26 o
   4  17   3        3.49       22.33     56.46 o
   5  17   3      737.63      624.28     64.35 o
   6  17   3       37.11       65.48     44.62 o
   7  17   3     1692.18     1820.49    103.62 o
   8  17   3       69.68       27.48     28.24 o
   9  17   3      315.44      362.18     59.16 o
  10  17   3       72.67      176.54     52.12 o
  11  17   3      212.33      247.01     59.76 o
  12  17   3      118.16       77.03     55.15 o
   0  18   3       42.39       86.49     46.36 o
   1  18   3     4565.54     4672.99    110.72 o
   2  18   3      376.16      366.52     47.34 o
   3  18   3     7573.36     7565.50    182.88 o
   4  18   3      314.09      333.11     91.11 o
   5  18   3     1474.33     1798.40    119.93 o
   6  18   3      201.25      198.23     59.17 o
   7  18   3        0.55       72.60     43.41 o
   8  18   3      373.01      479.88     66.90 o
   9  18   3      404.07      438.21     88.46 o
  10  18   3       18.46       65.29     57.55 o
  11  18   3     1148.63     1207.21     98.56 o
  12  18   3      592.23      468.27    110.65 o
   1  19   3      132.95      149.19     40.35 o
   2  19   3       11.88      -15.92     35.11 o
   3  19   3     1064.97     1259.53    125.24 o
   4  19   3        4.94       12.92     48.29 o
   5  19   3     5084.11     4957.29    181.59 o
   6  19   3       25.49      -48.22     48.22 o
   7  19   3     2290.11     2532.72    150.52 o
   8  19   3       18.85       75.02     57.57 o
   9  19   3     2246.23     2194.47    240.89 o
  10  19   3        5.67       44.26     71.99 o
  11  19   3     2035.99     2224.05    267.63 o
   0  20   3       89.10       60.62     52.73 o
   1  20   3     1495.40     1549.99     95.70 o
   2  20   3        5.17       30.02     50.35 o
   3  20   3     3646.06     3788.66    282.44 o
   4  20   3      198.39      104.20     58.54 o
   5  20   3      810.10      882.20    115.74 o
   6  20   3      121.35      183.67     64.74 o
   7  20   3      334.43      340.78     88.77 o
   8  20   3       56.71      100.56     69.13 o
   9  20   3      410.16      569.96    108.28 o
  10  20   3       29.11       92.99     71.55 o
   1  21   3       67.03       75.44     46.48 o
   2  21   3        3.96       29.45     82.55 o
   3  21   3      710.54      791.71    117.88 o
   4  21   3       42.35       59.27     74.88 o
   5  21   3      170.71      233.38     87.86 o
   6  21   3      131.38      260.05     88.89 o
   7  21   3      386.97      394.64    107.00 o
   8  21   3       13.38       -8.73     59.79 o
   9  21   3      581.22      706.94    173.04 o
   0  22   3      149.36      279.56    115.57 o
   1  22   3      280.86      302.78     59.74 o
   2  22   3       83.64      117.73     78.98 o
   3  22   3        6.68      -36.92     67.99 o
   4  22   3      113.55       94.44     81.90 o
   5  22   3      264.25      200.18    105.18 o
   6  22   3      295.80      422.45    101.57 o
   7  22   3      106.27      113.44     84.34 o
   1  23   3      414.87      348.42     89.68 o
   2  23   3      566.65      684.14     91.36 o
   3  23   3      459.51      510.18    104.81 o
   4  23   3        9.25       45.91     80.73 o
   5  23   3       28.76      122.12     83.60 o
   1  24   3     2533.10     2871.21    207.16 o
   2  24   3      526.55      597.38     88.61 o
   0   0   4    73560.59    70774.41   1627.66 o
   1   0   4    47114.93    46788.26    436.95 o
   2   0   4     2132.76     1757.38     23.42 o
   3   0   4    21209.48    20745.47    182.56 o
   4   0   4    24365.36    22481.13    191.63 o
   5   0   4     2517.48     2498.61     35.34 o
   6   0   4       87.44       50.62      7.65 o
   7   0   4     7268.13     7736.16    110.57 o
   8   0   4      460.17      482.25     19.87 o
   9   0   4     3604.95     3479.33     54.89 o
  10   0   4      514.50      516.34     32.72 o
  11   0   4      498.45      474.26     42.37 o
  12   0   4      861.32      940.92     91.84 o
  13   0   4     9372.07     8767.26    275.00 o
  14   0   4     1156.29     1093.86    110.20 o
  15   0   4     3100.27     3071.39    168.05 o
  16   0   4     1390.44     1390.09    132.89 o
  17   0   4     1054.27     1160.67    129.63 o
  18   0   4      804.39      599.46    154.04 o
   1   1   4     5900.30     6058.92     41.99 o
   2   1   4     5972.07     6100.88     44.53 o
   3   1   4     4081.02     4268.74     32.75 o
   4   1   4     1880.60     1566.87     17.52 o
   5   1   4     1459.32     1350.18     17.70 o
   6   1   4    31756.75    32129.77    191.63 o
   7   1   4     7058.49     6947.36     53.82 o
   8   1   4    11526.77    11857.59     86.09 o
   9   1   4     7026.39     7292.52     62.99 o
  10   1   4     2621.45     2719.22     47.05 o
  11   1   4      436.84      439.15     30.01 o
  12   1   4     4035.68     4161.74    109.10 o
  13   1   4       61.55       64.05     36.87 o
  14   1   4      748.21      665.64     64.01 o
  15   1   4      903.89      907.01     76.47 o
  16   1   4      761.28      734.73     75.60 o
  17   1   4      386.09      259.75     61.64 o
  18   1   4      249.04      118.83    124.95 o
   0   2   4       17.22       -6.31      6.95 o
   1   2   4     2333.43     2532.49     22.54 o
   2   2   4      879.40     1016.64     12.50 o
   3   2   4    44426.25    46448.84    285.88 o
   4   2   4      267.23      383.51      8.68 o
   5   2   4     7703.13     8429.88     60.60 o
   6   2   4       14.70       24.25      5.68 o
   7   2   4     2462.33     2701.73     28.97 o
   8   2   4      496.50      440.98     13.56 o
   9   2   4      318.18      293.51     14.80 o
  10   2   4      277.83      299.86     21.76 o
  11   2   4     2132.27     2037.69     73.52 o
  12   2   4      580.07      548.14     49.92 o
  13   2   4       20.33       26.61     33.76 o
  14   2   4      136.09      145.14     44.19 o
  15   2   4      459.47      374.47     57.11 o
  16   2   4       24.57       -9.13     45.03 o
  17   2   4      772.39      777.98     83.14 o
   1   3   4     4031.69     3881.04     34.97 o
   2   3   4     6011.30     6120.24     48.64 o
   3   3   4     2622.61     2470.29     22.63 o
   4   3   4      695.87      636.16     11.54 o
   5   3   4      877.92     1005.85     15.39 o
   6   3   4       71.38       59.96      8.01 o
   7   3   4     1087.85      968.92     20.46 o
   8   3   4     1049.51     1134.27     21.22 o
   9   3   4      622.58      587.44     21.60 o
  10   3   4      187.23      164.03     18.68 o
  11   3   4     1075.40     1033.78     43.65 o
  12   3   4       65.02       -4.14     18.25 o
  13   3   4      587.70      504.58     59.66 o
  14   3   4       13.56       10.44     38.45 o
  15   3   4       51.76       55.07     46.73 o
  16   3   4        2.89      -43.47     43.47 o
  17   3   4        8.51      -47.58     60.71 o
   0   4   4     2188.02     1730.04     37.83 o
   1   4   4     2023.95     2204.43     23.38 o
   2   4   4     4141.86     3968.68     33.56 o
   3   4   4       29.03       17.68      4.12 o
   4   4   4     1248.39     1212.96     15.50 o
   5   4   4       97.83      167.68      7.85 o
   6   4   4      101.94       54.66      6.12 o
   7   4   4     2775.08     3090.09     32.95 o
   8   4   4      173.35      184.95     11.70 o
   9   4   4       55.14       46.33     13.07 o
  10   4   4     5127.89     5077.32     75.55 o
  11   4   4       31.90       55.09     19.06 o
  12   4   4     1646.10     1641.20     68.17 o
  13   4   4     1072.54     1088.13     64.77 o
  14   4   4      309.73      263.78     60.97 o
  15   4   4     1223.38     1416.90    112.68 o
  16   4   4     1894.61     2123.83    134.41 o
  17   4   4      174.89      192.25     90.39 o
   1   5   4    12440.73    13351.63     95.36 o
   2   5   4     8122.97     7513.54     58.27 o
   3   5   4     5685.80     6577.25     48.13 o
   4   5   4    28744.13    29348.75    185.00 o
   5   5   4     4470.76     4111.40     39.71 o
   6   5   4     2764.39     2596.44     27.66 o
   7   5   4     1200.78     1226.12     19.40 o
   8   5   4     9367.42     9480.02     89.99 o
   9   5   4     1591.87     1734.41     47.69 o
  10   5   4     3901.17     4092.65     67.30 o
  11   5   4      650.97      704.18     34.21 o
  12   5   4     1327.05     1336.54     94.00 o
  13   5   4      541.82      486.45     49.80 o
  14   5   4      104.82       64.15     40.80 o
  15   5   4       32.55      -27.06     57.25 o
  16   5   4       88.57       66.59     70.11 o
  17   5   4      245.02      245.75     94.16 o
   0   6   4    50902.21    51687.39    466.04 o
   1   6   4    10889.40    10708.17     79.55 o
   2   6   4    29991.39    29782.92    201.10 o
   3   6   4     5388.93     5073.99     42.00 o
   4   6   4     6015.08     5762.54     48.30 o
   5   6   4     2720.99     2806.89     32.16 o
   6   6   4      708.67      717.24     16.68 o
   7   6   4        1.14        0.28      7.18 o
   8   6   4        7.88       -2.27     11.69 o
   9   6   4     1278.67     1204.87     39.10 o
  10   6   4      358.93      367.36     37.17 o
  11   6   4       10.44       16.38     20.16 o
  12   6   4     3491.03     3518.54    114.08 o
  13   6   4      201.69      194.15     40.03 o
  14   6   4     3092.92     3250.33    120.55 o
  15   6   4       24.51      -42.71     42.71 o
  16   6   4     1505.34     1719.62    153.42 o
  17   6   4      145.79       28.39     73.62 o
   1   7   4      330.20      336.86     11.18 o
   2   7   4       51.82       78.68      6.63 o
   3   7   4    10866.03    11249.24     83.67 o
   4   7   4      383.60      319.89     10.47 o
   5   7   4        7.04       15.92      5.91 o
   6   7   4    11892.30    11910.95     99.79 o
   7   7   4      878.81      892.63     30.14 o
   8   7   4     4480.28     4511.16     82.68 o
   9   7   4       94.82       87.75     17.34 o
  10   7   4     3658.28     3755.52     83.68 o
  11   7   4     2988.03     2799.02     72.74 o
  12   7   4      521.81      461.67     47.45 o
  13   7   4       91.87      -24.99     35.05 o
  14   7   4        1.67       61.24     43.75 o
  15   7   4      493.59      348.07     68.08 o
  16   7   4       90.37       19.39     57.02 o
  17   7   4       54.44      -54.13    105.28 o
   0   8   4      403.93      470.11     17.69 o
   1   8   4       78.46       70.64      6.64 o
   2   8   4     5499.05     5951.98     47.57 o
   3   8   4     5750.01     6518.72     58.22 o
   4   8   4       23.59       28.55      6.39 o
   5   8   4       47.85       25.34      6.80 o
   6   8   4     1562.30     1480.61     33.23 o
   7   8   4       78.25       49.20     15.76 o
   8   8   4      165.47      116.82     19.10 o
   9   8   4      316.72      360.68     29.04 o
  10   8   4        1.85       32.64     18.48 o
  11   8   4        0.70       40.60     26.29 o
  12   8   4      171.36      141.11     41.31 o
  13   8   4      219.48      248.11     51.30 o
  14   8   4        4.28       45.96     43.19 o
  15   8   4      117.14       87.12     55.92 o
  16   8   4       22.67       34.26     57.28 o
   1   9   4     3439.09     3854.10     36.83 o
   2   9   4     3065.60     2931.71     30.99 o
   3   9   4     1004.81      940.55     16.94 o
   4   9   4     5206.08     5441.16     50.76 o
   5   9   4     3224.15     3204.56     45.43 o
   6   9   4     3775.60     3818.55     63.08 o
   7   9   4       15.06       18.50     18.33 o
   8   9   4     3491.24     3441.57     69.76 o
   9   9   4     3175.55     3177.10     76.44 o
  10   9   4     1149.99     1142.83     54.59 o
  11   9   4       74.16       96.50     28.65 o
  12   9   4     1101.55     1085.22     67.44 o
  13   9   4     1407.68     1595.01     93.99 o
  14   9   4       71.42       73.26     53.09 o
  15   9   4       17.99        8.27     56.06 o
  16   9   4      486.52      332.24     94.97 o
   0  10   4    16326.95    16552.60    165.78 o
   1  10   4    12844.67    13209.72     95.00 o
   2  10   4     4890.24     4829.33     42.25 o
   3  10   4     3455.88     3471.19     35.67 o
   4  10   4     8614.21     8973.63     83.73 o
   5  10   4       35.52       19.85     12.18 o
   6  10   4     2062.67     1968.08     65.15 o
   7  10   4     2262.47     2001.86     69.29 o
   8  10   4        9.67       11.48     22.17 o
   9  10   4       47.00       49.30     29.74 o
  10  10   4     1074.25     1119.20     64.84 o
  11  10   4      272.49      241.20     42.25 o
  12  10   4     1014.27     1075.86     69.53 o
  13  10   4     2480.06     2556.38    106.55 o
  14  10   4     1641.92     1501.62    153.00 o
  15  10   4     1427.59     1623.15    176.25 o
   1  11   4      735.99      797.07     18.45 o
   2  11   4     3984.89     3785.10     42.09 o
   3  11   4     7985.81     7641.48     76.67 o
   4  11   4     2763.99     2768.22     45.13 o
   5  11   4     5263.63     5053.82     85.33 o
   6  11   4     7375.58     7225.35    137.58 o
   7  11   4     2511.77     2293.41     98.45 o
   8  11   4     7385.78     7076.29    160.20 o
   9  11   4     3091.24     2958.90     83.41 o
  10  11   4     2518.28     2506.94     90.12 o
  11  11   4     3153.32     3091.27    110.47 o
  12  11   4      277.02      275.20     46.71 o
  13  11   4      200.69      140.34     44.26 o
  14  11   4      247.16      196.49     55.96 o
  15  11   4       37.49       82.72     55.52 o
   0  12   4    20619.46    21570.96    227.32 o
   1  12   4     7916.97     7730.72     68.82 o
   2  12   4     1563.67     1565.17     31.62 o
   3  12   4       56.48       36.78     14.41 o
   4  12   4      902.93      902.82     33.48 o
   5  12   4       54.94       99.43     25.08 o
   6  12   4      710.61      739.39     56.64 o
   7  12   4     1351.82     1140.80     68.16 o
   8  12   4     1857.99     1809.00     87.03 o
   9  12   4       27.44       40.25     28.47 o
  10  12   4        9.69        0.66     31.11 o
  11  12   4       11.78       61.30     35.17 o
  12  12   4       47.59        8.18     42.61 o
  13  12   4        6.97       -3.17     45.08 o
  14  12   4     2355.21     2555.82    131.73 o
  15  12   4      766.71      672.23    165.09 o
   1  13   4       17.20       18.32     12.32 o
   2  13   4      103.42       70.23     16.26 o
   3  13   4      516.89      524.20     29.02 o
   4  13   4     3067.00     2883.21     73.25 o
   5  13   4       89.77       88.54     28.10 o
   6  13   4     1209.56     1094.12     91.58 o
   7  13   4        2.94       -6.96     28.67 o
   8  13   4     1559.90     1641.05    160.27 o
   9  13   4      104.02       98.47     36.03 o
  10  13   4        7.83      -29.19     29.19 o
  11  13   4     1028.28     1211.21     93.60 o
  12  13   4      360.77      259.90     62.40 o
  13  13   4      474.85      515.46     70.05 o
  14  13   4      114.91       92.37     56.28 o
  15  13   4       91.27      198.71    120.56 o
   0  14   4     1640.74     1954.14     86.58 o
   1  14   4     4203.91     4298.34     75.87 o
   2  14   4      206.41      227.64     22.17 o
   3  14   4      231.71      244.11     29.78 o
   4  14   4       68.86       58.37     23.61 o
   5  14   4      148.20      163.46     32.89 o
   6  14   4      144.71      107.72     32.52 o
   7  14   4      282.41      281.84     47.66 o
   8  14   4      428.05      390.69     51.71 o
   9  14   4       72.12       52.38     40.76 o
  10  14   4        4.12       -1.71     37.98 o
  11  14   4      300.23      290.58     59.03 o
  12  14   4       15.31       36.03     45.71 o
  13  14   4       68.08       67.69     54.99 o
  14  14   4      143.19       83.13     53.55 o
   1  15   4     1439.43     1443.21     57.20 o
   2  15   4      277.67      230.36     27.80 o
   3  15   4      167.26      167.97     30.13 o
   4  15   4     3515.64     3572.68     88.95 o
   5  15   4      147.58      239.02     43.83 o
   6  15   4     2365.69     2481.77    101.43 o
   7  15   4     2115.16     2100.92    120.54 o
   8  15   4     2448.46     2454.87    133.24 o
   9  15   4       34.74       35.51     35.45 o
  10  15   4     1321.45     1486.59     98.70 o
  11  15   4      422.45      258.11     57.79 o
  12  15   4      481.27      504.85     70.20 o
  13  15   4     1037.37     1173.98     98.38 o
  14  15   4      504.30      767.96    125.31 o
   0  16   4      405.60      461.81     58.15 o
   1  16   4     1084.04     1130.59     53.52 o
   2  16   4     7547.49     8059.98    149.26 o
   3  16   4       13.34       32.78     29.82 o
   4  16   4     1371.78     1445.55     77.08 o
   5  16   4      382.04      480.58     57.01 o
   6  16   4      275.21      184.25     44.56 o
   7  16   4      818.45      897.94     97.88 o
   8  16   4      127.88      108.40     44.97 o
   9  16   4      128.47       60.03     40.55 o
  10  16   4      180.84      127.59     50.47 o
  11  16   4     1090.81     1087.53     91.46 o
  12  16   4      746.70      901.07     87.42 o
  13  16   4      184.74      154.08     70.27 o
   1  17   4      254.00      210.65     32.00 o
   2  17   4       36.57       60.75     30.00 o
   3  17   4     2592.72     2688.54     91.73 o
   4  17   4     5781.04     5770.09    182.73 o
   5  17   4     1437.37     1661.71    111.97 o
   6  17   4     5105.25     5313.58    155.06 o
   7  17   4      669.49      664.05     85.77 o
   8  17   4     2372.45     2504.77    124.00 o
   9  17   4     1289.85     1471.78     98.46 o
  10  17   4     6166.47     6133.44    390.09 o
  11  17   4      789.51      687.74     78.75 o
  12  17   4      511.86      548.09     76.12 o
   0  18   4      834.66     1022.77    133.88 o
   1  18   4      465.60      422.01     40.90 o
   2  18   4     2027.93     2051.31     90.78 o
   3  18   4        6.08       42.48     35.89 o
   4  18   4      458.06      276.68     62.13 o
   5  18   4        2.73       -3.54     47.26 o
   6  18   4      124.34       45.01     49.07 o
   7  18   4      381.49      412.85     74.12 o
   8  18   4        5.60      -33.32     33.32 o
   9  18   4      691.66      616.44     74.25 o
  10  18   4       43.24      110.92     61.27 o
  11  18   4      190.67      197.14     58.75 o
  12  18   4      948.06     1139.38    285.06 o
   1  19   4       52.62       32.31     35.52 o
   2  19   4      158.44      166.31     42.79 o
   3  19   4      847.28      956.47    116.44 o
   4  19   4      242.11      248.04     62.76 o
   5  19   4        1.00       35.21     53.87 o
   6  19   4      185.95      268.71     68.54 o
   7  19   4        2.78      -49.33     52.70 o
   8  19   4      238.86      213.49     91.48 o
   9  19   4      150.20       98.16     76.54 o
  10  19   4       25.17      -29.07     70.25 o
  11  19   4        3.33      114.42    123.03 o
   0  20   4     1809.74     1774.59    207.81 o
   1  20   4      714.65      830.94     75.80 o
   2  20   4     1558.39     1681.64     99.41 o
   3  20   4        5.86       31.43     57.99 o
   4  20   4      606.78      735.19     89.12 o
   5  20   4      232.23      252.71     64.36 o
   6  20   4      261.61      162.26     64.24 o
   7  20   4       34.25       60.00     59.09 o
   8  20   4       53.55       37.79     54.06 o
   9  20   4      646.59      574.01    107.58 o
  10  20   4      470.03      445.43     95.72 o
   1  21   4        7.28       26.17     41.83 o
   2  21   4     1861.87     1994.63    490.20 o
   3  21   4      542.17      548.31    133.73 o
   4  21   4      711.80      591.40    106.60 o
   5  21   4     2556.27     2801.80    201.61 o
   6  21   4     1895.19     1972.95    152.66 o
   7  21   4     1034.24     1116.24    111.89 o
   8  21   4     2291.61     2320.17    227.35 o
   0  22   4     1833.57     1816.14    199.17 o
   1  22   4      347.04      454.02     59.71 o
   2  22   4     2791.84     3059.50    226.37 o
   3  22   4     1830.27     1847.78    164.67 o
   4  22   4      151.92      128.63     82.10 o
   5  22   4       46.80      101.48     78.33 o
   6  22   4      267.12      238.27     90.01 o
   7  22   4      184.54       26.60     79.79 o
   1  23   4      184.88      118.46     79.56 o
   2  23   4      110.76       78.29     62.86 o
   3  23   4      190.90      140.57     83.12 o
   4  23   4      223.23      242.34     93.19 o
   5  23   4        5.45       15.95     82.16 o
   1  24   4      332.94      230.82     89.20 o
   1   1   5      246.19      277.52      7.76 o
   2   1   5    97004.99    99763.30    588.59 o
   3   1   5    52804.89    55338.59    324.55 o
   4   1   5     5621.00     5518.35     38.93 o
   5   1   5     2254.28     2472.06     25.80 o
   6   1   5     4466.17     4430.74     38.21 o
   7   1   5     5595.22     5585.89     45.46 o
   8   1   5     5790.65     5865.06     52.92 o
   9   1   5      246.99      238.79     12.49 o
  10   1   5      767.79      757.48     29.71 o
  11   1   5     3460.19     3443.49     70.09 o
  12   1   5     1694.26     1770.07     70.36 o
  13   1   5     1908.07     1798.69     91.08 o
  14   1   5      556.22      611.67    105.62 o
  15   1   5       62.74       15.67     40.91 o
  16   1   5       84.27       50.18     47.47 o
  17   1   5      292.45      288.53     64.71 o
   0   2   5    30484.78    29138.77    311.14 o
   1   2   5     1932.03     1953.70     18.64 o
   2   2   5   202788.19   198757.02   1267.45 o
   3   2   5      977.81     1090.16     13.25 o
   4   2   5    18866.86    18610.04    116.20 o
   5   2   5      289.78      308.09     10.73 o
   6   2   5    18368.38    19527.94    124.45 o
   7   2   5      910.02     1100.32     18.30 o
   8   2   5      769.69      847.57     20.75 o
   9   2   5      834.50      914.78     23.65 o
  10   2   5     3538.15     3764.50     74.61 o
  11   2   5     1097.40     1099.79     50.47 o
  12   2   5     6610.44     6844.18    143.17 o
  13   2   5      812.85      836.94     64.34 o
  14   2   5     3685.76     3782.05    124.96 o
  15   2   5       12.83       54.02     42.90 o
  16   2   5     3355.71     3568.46    229.82 o
  17   2   5      122.28      150.79     57.11 o
   1   3   5     1179.59     1223.01     15.71 o
   2   3   5      335.78      520.49     13.78 o
   3   3   5     6469.83     6730.33     50.62 o
   4   3   5     7584.05     6664.26     47.12 o
   5   3   5     2309.26     2266.03     24.19 o
   6   3   5     6635.14     5985.39     49.05 o
   7   3   5     1556.14     1785.64     24.07 o
   8   3   5     4107.44     3723.11     40.66 o
   9   3   5      191.49      226.36     15.87 o
  10   3   5    11160.85    11345.30    131.13 o
  11   3   5      156.67      160.65     23.62 o
  12   3   5       31.80       35.14     26.89 o
  13   3   5      231.72       97.82     37.12 o
  14   3   5      888.65      887.48     81.49 o
  15   3   5       58.46       10.51     51.73 o
  16   3   5     1103.08     1089.91     86.87 o
  17   3   5       57.81       23.64     64.61 o
   0   4   5      140.61      116.99     14.08 o
   1   4   5      705.26      796.01     14.68 o
   2   4   5     9332.26     8255.10     59.24 o
   3   4   5     2940.97     3525.27     30.84 o
   4   4   5    19710.71    19782.86    126.57 o
   5   4   5      133.97       88.20      6.80 o
   6   4   5        4.92       -5.25      5.25 o
   7   4   5       51.25       30.68      7.57 o
   8   4   5      729.35      626.62     18.14 o
   9   4   5      415.66      390.63     21.18 o
  10   4   5     5197.08     5201.55     76.87 o
  11   4   5      117.47      110.89     22.80 o
  12   4   5      746.27      769.91     49.33 o
  13   4   5      155.58      128.14     35.46 o
  14   4   5      946.92      933.49     85.44 o
  15   4   5      493.58      518.08     95.48 o
  16   4   5     1223.18     1284.46    137.42 o
  17   4   5      190.99      120.45     71.87 o
   1   5   5     9985.32    10128.93     75.48 o
   2   5   5      214.40      231.21      8.32 o
   3   5   5     5214.54     5762.03     42.59 o
   4   5   5     1724.14     1819.57     22.51 o
   5   5   5     1586.95     1451.47     20.71 o
   6   5   5        4.19       -5.33      5.33 o
   7   5   5     2016.70     2004.13     23.66 o
   8   5   5      955.63      968.12     28.53 o
   9   5   5     1895.09     1930.10     43.73 o
  10   5   5      142.23      183.26     20.26 o
  11   5   5      654.36      621.67     34.86 o
  12   5   5      412.32      426.50     40.17 o
  13   5   5      147.42       61.47     34.31 o
  14   5   5       81.02      112.17     51.10 o
  15   5   5      444.26      269.03     62.91 o
  16   5   5      140.09       97.55     77.09 o
  17   5   5       27.10      -37.26     73.34 o
   0   6   5     6448.39     6360.93     69.45 o
   1   6   5     1904.30     2139.92     24.64 o
   2   6   5     5781.41     5763.24     48.84 o
   3   6   5     1786.58     1765.70     21.18 o
   4   6   5     2861.60     2954.57     27.45 o
   5   6   5     1388.87     1182.71     18.90 o
   6   6   5     2418.10     2554.88     32.32 o
   7   6   5      353.63      310.73     15.46 o
   8   6   5     1709.38     1607.20     39.27 o
   9   6   5      594.18      627.08     29.43 o
  10   6   5     1435.27     1380.68     45.48 o
  11   6   5      254.53      216.78     27.43 o
  12   6   5      199.16      163.70     36.47 o
  13   6   5     1826.04     1863.72     97.19 o
  14   6   5      672.44      645.91     67.34 o
  15   6   5      100.18       86.43     56.84 o
  16   6   5       47.58       70.56     56.84 o
  17   6   5       13.09       47.34     77.26 o
   1   7   5     5992.91     6435.00     52.62 o
   2   7   5      476.87      327.43     10.37 o
   3   7   5      260.97      303.40     11.54 o
   4   7   5     1357.70     1152.30     18.33 o
   5   7   5     2338.80     2683.09     29.54 o
   6   7   5    11097.88    10969.00     99.46 o
   7   7   5      318.76      376.20     20.66 o
   8   7   5      617.72      603.67     31.97 o
   9   7   5      551.44      578.19     31.86 o
  10   7   5     4158.06     4039.78     79.29 o
  11   7   5      265.60      285.89     38.76 o
  12   7   5       15.24       -5.87     33.20 o
  13   7   5      115.76       82.00     40.71 o
  14   7   5       20.50       51.81     44.56 o
  15   7   5      295.71      252.70     64.76 o
  16   7   5       44.18      -16.54     51.63 o
  17   7   5      124.05      162.54    128.66 o
   0   8   5    14111.88    12786.99    136.55 o
   1   8   5      436.54      495.68     18.37 o
   2   8   5    17247.49    16429.61    117.75 o
   3   8   5      555.21      530.25     14.74 o
   4   8   5     6096.71     5307.77     46.65 o
   5   8   5       90.15       97.78      8.51 o
   6   8   5      637.77      555.65     25.83 o
   7   8   5       16.65       16.87     14.48 o
   8   8   5      558.38      623.23     31.38 o
   9   8   5      864.23      817.21     43.45 o
  10   8   5     4015.27     3866.22    136.07 o
  11   8   5       29.48       21.64     21.32 o
  12   8   5     5821.56     6083.35    154.42 o
  13   8   5      409.70      332.79     53.94 o
  14   8   5     2112.79     2205.81    113.89 o
  15   8   5       41.28        4.35     45.05 o
  16   8   5     2202.69     2472.97    148.83 o
  17   8   5      103.69     -110.21    110.21 o
   1   9   5      178.52      184.67      8.18 o
   2   9   5     2619.09     2550.38     28.70 o
   3   9   5      153.00      140.69      9.05 o
   4   9   5    17888.90    18485.92    132.67 o
   5   9   5        3.35       14.93      9.89 o
   6   9   5    14616.29    15092.36    178.00 o
   7   9   5     3056.26     3119.54     72.46 o
   8   9   5    19208.16    19028.16    245.06 o
   9   9   5      633.99      634.24     40.90 o
  10   9   5     2722.27     2971.33     77.12 o
  11   9   5       29.74       12.19     28.67 o
  12   9   5     1288.75     1256.39     81.82 o
  13   9   5        0.41      -37.99     37.99 o
  14   9   5       36.13        1.87     48.90 o
  15   9   5      119.35      100.60     52.21 o
  16   9   5       19.66      -57.39     63.44 o
   0  10   5    11265.58    11180.27    120.32 o
   1  10   5       34.07       34.79      7.87 o
   2  10   5       19.61        9.53      6.93 o
   3  10   5       93.24       82.29      9.75 o
   4  10   5     6033.61     6317.24     71.06 o
   5  10   5     1205.11     1238.55     40.03 o
   6  10   5        3.71        9.10     17.93 o
   7  10   5     1302.65     1289.92     62.02 o
   8  10   5      169.08       66.13     27.54 o
   9  10   5     2818.00     2809.02     79.48 o
  10  10   5     1609.31     1592.16     76.54 o
  11  10   5       24.09        1.63     32.43 o
  12  10   5      350.75      425.07     49.37 o
  13  10   5      334.61      332.52     56.51 o
  14  10   5      534.80      592.85     80.07 o
  15  10   5        4.95       62.95    120.35 o
   1  11   5     1118.97     1130.70     21.61 o
   2  11   5      357.79      393.30     14.15 o
   3  11   5      141.44      130.99     13.28 o
   4  11   5       42.32       36.47     11.97 o
   5  11   5       58.44       43.58     22.72 o
   6  11   5      473.20      438.39     37.76 o
   7  11   5     3908.92     3569.25    106.49 o
   8  11   5        8.10       18.39     27.71 o
   9  11   5      207.42      154.92     32.07 o
  10  11   5      512.89      421.45     73.70 o
  11  11   5      260.83      230.46     43.35 o
  12  11   5      562.86      479.30     53.48 o
  13  11   5       31.62       39.52     40.48 o
  14  11   5       29.72       15.93     50.87 o
  15  11   5      445.77      335.02     92.43 o
   0  12   5    10477.60    10712.81    129.62 o
   1  12   5      954.43     1027.62     26.41 o
   2  12   5    11479.96    11537.19    106.82 o
   3  12   5     4372.29     4284.61     68.75 o
   4  12   5     3051.09     2891.12     68.54 o
   5  12   5     1565.77     1791.63    124.89 o
   6  12   5      617.08      586.87     43.86 o
   7  12   5        2.06        8.45     25.69 o
   8  12   5      224.90      211.79     36.50 o
   9  12   5        0.03        5.29     26.20 o
  10  12   5     2434.03     2489.21     98.55 o
  11  12   5       33.60       67.39     37.80 o
  12  12   5     3627.78     3407.93    112.32 o
  13  12   5       14.13       46.50     48.09 o
  14  12   5     3737.96     4203.73    152.51 o
  15  12   5        8.18       55.20     73.57 o
   1  13   5     1228.07     1171.39     29.69 o
   2  13   5       97.90       39.93     15.85 o
   3  13   5     1085.66     1081.73     45.74 o
   4  13   5     1974.56     2277.25     70.55 o
   5  13   5      316.14      305.98     35.63 o
   6  13   5     9156.30     9010.70    192.92 o
   7  13   5      244.77      153.90     34.54 o
   8  13   5     6278.77     6561.91    200.53 o
   9  13   5        0.35       11.98     30.23 o
  10  13   5     2005.43     1994.57     92.12 o
  11  13   5      129.40      129.12     41.66 o
  12  13   5     2372.10     2514.42    145.36 o
  13  13   5       10.80       14.30     46.66 o
  14  13   5       56.13      -31.22     49.35 o
  15  13   5      221.26      137.74    128.47 o
   0  14   5    27903.13    28964.83    441.08 o
   1  14   5     1841.39     1769.46     52.33 o
   2  14   5     1534.95     1606.57     46.77 o
   3  14   5      181.38      179.31     26.61 o
   4  14   5     2953.38     3175.96     80.48 o
   5  14   5      398.45      321.90     38.26 o
   6  14   5      308.79      387.42     56.33 o
   7  14   5        1.23       23.12     33.17 o
   8  14   5      171.65      167.52     41.35 o
   9  14   5        1.79      -34.28     34.28 o
  10  14   5     2182.80     2405.91    210.32 o
  11  14   5     1246.17     1236.60     91.55 o
  12  14   5     1066.11     1271.62     95.17 o
  13  14   5     1391.28     1168.52    118.37 o
  14  14   5     4000.03     4173.07    239.07 o
   1  15   5     1727.21     1722.18     57.98 o
   2  15   5       15.42       14.84     22.77 o
   3  15   5     1091.44      981.30     79.61 o
   4  15   5     4432.10     4619.86    145.42 o
   5  15   5        0.76        1.29     31.74 o
   6  15   5      558.22      592.96     59.83 o
   7  15   5        7.54      -11.33     34.24 o
   8  15   5     3557.72     3400.59    200.12 o
   9  15   5       81.10        4.25     22.56 o
  10  15   5       84.29       58.55     43.09 o
  11  15   5      343.48      362.51     61.92 o
  12  15   5       32.53      104.84     52.89 o
  13  15   5      936.44     1003.40     92.90 o
  14  15   5       57.55       81.12     84.61 o
   0  16   5      311.54      267.51     48.50 o
   1  16   5     3038.56     2960.61     77.50 o
   2  16   5     1742.38     1881.54     74.06 o
   3  16   5      861.44      960.28     61.71 o
   4  16   5      243.44      255.73     40.46 o
   5  16   5        0.28       -3.99     39.69 o
   6  16   5       10.65       -8.59     34.71 o
   7  16   5      300.34      366.84     64.17 o
   8  16   5      858.99      914.84     77.72 o
   9  16   5       49.59       49.12     41.13 o
  10  16   5      107.23       46.88     45.05 o
  11  16   5      106.12      104.60     65.17 o
  12  16   5        7.47      -45.74     45.74 o
  13  16   5      170.89      160.38     83.58 o
   1  17   5        4.11       -3.51     25.00 o
   2  17   5      609.48      608.94     60.61 o
   3  17   5        5.86       -8.42     30.38 o
   4  17   5      539.28      501.48     57.70 o
   5  17   5        0.63      -12.21     43.43 o
   6  17   5      633.10      621.23     78.06 o
   7  17   5     1280.20     1203.99    180.40 o
   8  17   5      252.56      283.49     54.70 o
   9  17   5        6.65        0.99     40.51 o
  10  17   5      321.88       75.34     80.01 o
  11  17   5       25.50       15.78     49.79 o
  12  17   5      486.96      466.55     71.96 o
   0  18   5    12484.36    13025.31    257.94 o
   1  18   5      190.51      136.98     36.87 o
   2  18   5     2767.17     2833.26     99.75 o
   3  18   5        1.26       11.94     33.50 o
   4  18   5      576.52      458.50     71.61 o
   5  18   5       17.82       22.57     46.84 o
   6  18   5       16.04      -46.01     46.01 o
   7  18   5       28.72        7.82     46.65 o
   8  18   5      449.37      336.90     85.75 o
   9  18   5      229.74      267.96     69.08 o
  10  18   5      153.46       83.65     73.61 o
  11  18   5     1104.46     1112.13    140.04 o
  12  18   5      930.39     1001.52    137.31 o
   1  19   5       39.35       35.93     37.06 o
   2  19   5      586.84      566.71     57.65 o
   3  19   5        9.13       15.75     36.87 o
   4  19   5      871.43      780.48     87.69 o
   5  19   5       49.20       91.17     53.77 o
   6  19   5     7413.07     7336.65    466.78 o
   7  19   5       23.67       72.51     69.01 o
   8  19   5     5559.85     6299.81    216.22 o
   9  19   5      210.04      191.75     65.08 o
  10  19   5      857.96      749.53     92.17 o
  11  19   5      129.82       70.60    118.26 o
   0  20   5     3079.28     3213.69    174.06 o
   1  20   5      436.69      483.25     59.12 o
   2  20   5      884.40      957.68     71.07 o
   3  20   5       71.81       66.60     59.19 o
   4  20   5     2507.63     2763.57    155.71 o
   5  20   5      113.26      148.84     61.18 o
   6  20   5      234.51      247.15     76.18 o
   7  20   5       21.62      131.29     61.23 o
   8  20   5      692.07      532.02     83.30 o
   9  20   5       45.60      181.38     87.03 o
  10  20   5       74.12       62.81     82.77 o
   1  21   5       40.21       20.35     40.49 o
   2  21   5       37.22       76.41     52.61 o
   3  21   5       34.64       20.06     70.62 o
   4  21   5      256.07      159.59     63.98 o
   5  21   5        9.58       62.76     76.34 o
   6  21   5     1528.60     1602.90    146.83 o
   7  21   5     1155.96     1266.78    118.00 o
   8  21   5      101.97       78.07     63.93 o
   0  22   5      565.69      732.68    168.35 o
   1  22   5      339.16      414.60     65.88 o
   2  22   5      239.49      274.11     74.84 o
   3  22   5       81.75      174.58     80.98 o
   4  22   5      386.38      479.70    104.18 o
   5  22   5        6.74        6.77     72.25 o
   6  22   5       82.06       73.43     81.33 o
   7  22   5       86.12       60.59     82.18 o
   1  23   5       98.47       65.90     73.38 o
   2  23   5       59.98       46.78     61.50 o
   3  23   5      164.50      134.98     70.02 o
   4  23   5     1455.41     1422.01    157.26 o
   5  23   5       26.53       97.43     81.81 o
   0  24   5     1358.75     1365.27    207.65 o
   0   0   6     6541.40     6644.06     95.87 o
   1   0   6    26601.68    25526.55    246.89 o
   2   0   6    70173.90    74085.79    652.94 o
   3   0   6      365.69      408.17     12.60 o
   4   0   6     8963.31     8240.02     79.80 o
   5   0   6    15003.65    15226.16    137.36 o
   6   0   6     5926.36     6537.81     74.38 o
   7   0   6     2768.20     3218.10     45.59 o
   8   0   6     2754.89     2828.47     52.72 o
   9   0   6     8046.49     8168.46    118.51 o
  10   0   6     3500.02     3765.38     76.91 o
  11   0   6      155.50      149.87     31.34 o
  12   0   6     4407.55     4451.83    175.88 o
  13   0   6     9480.79     9650.65    294.38 o
  14   0   6     1196.15     1173.99    115.68 o
  15   0   6     1108.80     1235.40    123.94 o
  16   0   6      279.48      566.32    109.26 o
  17   0   6     1265.31     1263.38    141.85 o
  18   0   6       92.57      209.13    130.21 o
   1   1   6     8612.87     8326.10     60.91 o
   2   1   6   153880.44   154918.28    876.25 o
   3   1   6       58.97      136.65      6.24 o
   4   1   6    14501.71    15207.22     91.89 o
   5   1   6    10754.63    10680.16     74.78 o
   6   1   6     6758.98     6292.08     52.24 o
   7   1   6     1405.41     1375.24     19.98 o
   8   1   6     1833.33     1853.59     24.57 o
   9   1   6     4345.42     4295.91     47.33 o
  10   1   6     4846.68     4975.36     92.00 o
  11   1   6      126.14      160.42     23.88 o
  12   1   6     3111.11     3046.16     83.65 o
  13   1   6       69.43       37.21     34.96 o
  14   1   6      284.87      156.65     58.35 o
  15   1   6      108.28       46.08     43.53 o
  16   1   6      816.47      780.26     76.88 o
  17   1   6       26.63      -48.64     48.64 o
   0   2   6    17734.27    16641.07    184.34 o
   1   2   6       31.04       14.80      4.96 o
   2   2   6    28514.92    30085.25    188.98 o
   3   2   6     2201.90     2608.77     22.64 o
   4   2   6    10115.91     9796.45     65.37 o
   5   2   6     1445.01     1440.97     17.65 o
   6   2   6     2048.24     1983.07     23.39 o
   7   2   6      326.98      429.80     12.43 o
   8   2   6        6.78       11.90      7.70 o
   9   2   6      615.72      617.06     20.59 o
  10   2   6       81.27       83.79     17.37 o
  11   2   6      711.56      785.71     39.40 o
  12   2   6       60.35       64.59     26.65 o
  13   2   6       16.47      -17.31     17.31 o
  14   2   6        5.29       49.03     45.02 o
  15   2   6       17.05       52.23     43.03 o
  16   2   6      671.48      672.01     73.70 o
  17   2   6      187.05      206.18     70.69 o
   1   3   6     2312.78     2396.11     26.19 o
   2   3   6     9065.82     9625.61     66.74 o
   3   3   6       24.93       38.73      4.66 o
   4   3   6       24.18        8.11      4.68 o
   5   3   6     9403.45     9671.33     65.67 o
   6   3   6     2219.19     2468.48     27.85 o
   7   3   6     1014.40      932.66     19.34 o
   8   3   6     1882.40     1944.18     27.65 o
   9   3   6     4318.73     4336.93     56.02 o
  10   3   6     1760.98     1822.36     45.64 o
  11   3   6      632.69      523.18     41.91 o
  12   3   6       36.19        8.23     24.58 o
  13   3   6      221.14      165.43     37.65 o
  14   3   6      920.40     1010.64     88.46 o
  15   3   6       50.97       10.24     48.08 o
  16   3   6        8.01       54.54     73.45 o
  17   3   6       52.75      -54.70     59.06 o
   0   4   6      873.62      932.09     26.77 o
   1   4   6     1261.17     1070.47     15.82 o
   2   4   6    21195.59    20249.49    126.89 o
   3   4   6    49310.00    51925.32    326.91 o
   4   4   6     1894.79     1879.08     20.63 o
   5   4   6       76.52       95.88      6.96 o
   6   4   6     1030.02      939.72     17.02 o
   7   4   6       45.23       49.58      7.61 o
   8   4   6        9.12        5.68      8.67 o
   9   4   6     4021.08     3837.80     54.85 o
  10   4   6      258.14      258.95     23.54 o
  11   4   6     2432.40     2473.55     70.74 o
  12   4   6      649.48      715.16     48.79 o
  13   4   6     2903.39     2720.90    111.82 o
  14   4   6     1366.92     1267.28     83.05 o
  15   4   6       64.38       63.46     68.34 o
  16   4   6       27.53      -43.94     65.85 o
  17   4   6     2495.10     2921.95    311.23 o
   1   5   6    11579.17    12731.54     95.40 o
   2   5   6     5469.17     5191.64     40.28 o
   3   5   6      612.36      449.02     10.91 o
   4   5   6    32476.96    32130.65    214.12 o
   5   5   6     9773.58     9649.60     70.51 o
   6   5   6     4194.90     3933.55     38.02 o
   7   5   6      537.48      540.99     14.26 o
   8   5   6    13735.75    13651.84    128.16 o
   9   5   6       81.58       65.07     15.80 o
  10   5   6     6539.55     6671.90     91.57 o
  11   5   6      426.33      456.26     33.85 o
  12   5   6     4608.97     4956.88    110.60 o
  13   5   6     1117.11     1221.77    106.99 o
  14   5   6       22.65        5.93     42.56 o
  15   5   6       31.38        0.13     53.02 o
  16   5   6      102.30       -7.35     52.58 o
  17   5   6      673.87      618.49    163.44 o
   0   6   6     3964.98     3908.71     46.90 o
   1   6   6    22426.36    22855.84    158.35 o
   2   6   6    15083.83    14874.27    105.07 o
   3   6   6     6833.60     6638.68     52.81 o
   4   6   6     6757.65     6529.13     49.67 o
   5   6   6     3750.20     3710.42     37.31 o
   6   6   6      565.72      517.45     14.88 o
   7   6   6       75.87       80.65     11.12 o
   8   6   6      833.80      821.82     30.51 o
   9   6   6      242.57      284.56     25.69 o
  10   6   6      961.61      933.02     37.24 o
  11   6   6     1373.76     1427.95     54.28 o
  12   6   6     2625.11     2750.17    114.86 o
  13   6   6     4141.72     4114.83    130.35 o
  14   6   6     3489.94     3643.09    128.90 o
  15   6   6     1072.86      925.33     94.56 o
  16   6   6     1653.11     1731.21    126.00 o
  17   6   6      442.54      311.78    134.31 o
   1   7   6     6576.71     6891.20     54.30 o
   2   7   6     2439.28     2584.55     29.20 o
   3   7   6     2420.57     2442.19     27.69 o
   4   7   6     1476.76     1319.65     17.51 o
   5   7   6     4256.63     4347.09     47.73 o
   6   7   6     1444.47     1392.06     25.13 o
   7   7   6    11104.33    11125.53    125.57 o
   8   7   6       44.36       49.63     15.65 o
   9   7   6     4851.45     4911.15     78.35 o
  10   7   6      659.14      662.38     37.14 o
  11   7   6     1956.49     1887.50     72.05 o
  12   7   6      192.95      162.42     38.62 o
  13   7   6      641.11      551.86     82.03 o
  14   7   6      111.70      115.90     46.64 o
  15   7   6      165.20      237.91     64.25 o
  16   7   6      422.27      498.80     83.07 o
  17   7   6      241.59       89.85    119.87 o
   0   8   6      512.55      537.16     18.35 o
   1   8   6     4709.74     5044.82     45.42 o
   2   8   6      978.81     1070.14     18.18 o
   3   8   6      314.95      358.73     13.30 o
   4   8   6      575.02      624.42     14.74 o
   5   8   6     3340.15     3318.88     34.00 o
   6   8   6     1838.35     1835.83     44.78 o
   7   8   6        0.01       16.05     15.22 o
   8   8   6      409.36      389.15     33.41 o
   9   8   6      721.34      753.12     46.51 o
  10   8   6      887.84      854.63     57.83 o
  11   8   6      580.28      545.62     49.74 o
  12   8   6      535.28      519.03     58.84 o
  13   8   6       74.88       28.23     42.03 o
  14   8   6      206.96      195.02     50.81 o
  15   8   6      135.24      167.86     52.70 o
  16   8   6       12.39      -47.83     56.25 o
   1   9   6     9555.71     9830.35     75.17 o
   2   9   6      216.72      231.73     11.59 o
   3   9   6       15.90       31.03      7.31 o
   4   9   6     3759.98     3758.65     40.37 o
   5   9   6       58.12       28.39     13.08 o
   6   9   6    13450.15    12962.82    240.77 o
   7   9   6       22.65       22.92     18.38 o
   8   9   6     5585.53     5448.00    129.67 o
   9   9   6     1417.90     1295.24     54.96 o
  10   9   6     4225.98     3940.11     96.07 o
  11   9   6       25.80        3.52     25.85 o
  12   9   6      171.36      118.74     45.65 o
  13   9   6      207.98      135.06     54.96 o
  14   9   6        2.91       12.91     41.57 o
  15   9   6       94.75      123.03     52.39 o
  16   9   6      209.81      116.50     65.20 o
   0  10   6     7959.39     8099.04     98.48 o
   1  10   6     9081.94     9181.27     70.50 o
   2  10   6     2737.99     2797.12     32.46 o
   3  10   6     7404.38     7589.26     67.55 o
   4  10   6     2076.22     2177.78     44.73 o
   5  10   6     5974.94     5674.22     83.50 o
   6  10   6     1007.52      885.75     41.70 o
   7  10   6     3516.97     3285.41     84.93 o
   8  10   6     2166.95     2199.38     74.83 o
   9  10   6      824.22      905.24     52.72 o
  10  10   6        9.66      -25.42     25.42 o
  11  10   6     2196.06     2248.30     91.88 o
  12  10   6     1748.69     1866.25     99.31 o
  13  10   6      535.68      468.00     61.86 o
  14  10   6      906.41      951.84     95.10 o
  15  10   6      958.63      899.48     85.68 o
   1  11   6       39.21       28.82      9.12 o
   2  11   6        9.13       19.33      9.91 o
   3  11   6     3430.09     3450.72     53.85 o
   4  11   6     4234.46     4309.38     72.65 o
   5  11   6     1963.25     1780.62     63.05 o
   6  11   6     6544.15     6369.73    116.82 o
   7  11   6     8695.66     8310.08    213.40 o
   8  11   6     1944.34     2026.88     79.50 o
   9  11   6      439.32      356.58     38.90 o
  10  11   6     1256.69     1471.96     76.05 o
  11  11   6     1174.84     1120.95     89.03 o
  12  11   6       84.01       81.92     39.14 o
  13  11   6      511.08      534.86     59.05 o
  14  11   6        5.46        7.81     54.87 o
  15  11   6        1.35       12.16     71.65 o
  16  11   6       86.88      150.15    126.98 o
   0  12   6     9867.17    10311.08    135.68 o
   1  12   6     1309.15     1356.11     28.60 o
   2  12   6     3991.78     4113.21     54.93 o
   3  12   6     2026.07     2022.71     48.88 o
   4  12   6     1237.14     1302.66     48.04 o
   5  12   6       17.73       13.51     23.65 o
   6  12   6     2690.51     2764.26     74.36 o
   7  12   6     1948.98     1891.57     77.49 o
   8  12   6       82.39       67.46     31.76 o
   9  12   6       46.61       32.35     31.89 o
  10  12   6      564.31      654.53     55.81 o
  11  12   6      989.94     1075.08     88.47 o
  12  12   6     2393.77     2480.04    136.62 o
  13  12   6       14.76      -19.76     40.13 o
  14  12   6     1356.67     1322.87    116.51 o
  15  12   6      592.95      596.91    103.98 o
   1  13   6      166.07      126.97     16.32 o
   2  13   6     1312.65     1289.55     45.19 o
   3  13   6      202.24      143.45     23.68 o
   4  13   6     2467.35     2397.49     61.69 o
   5  13   6      172.07      116.65     27.30 o
   6  13   6       56.64       46.38     27.89 o
   7  13   6     5439.93     5472.46    129.30 o
   8  13   6      608.61      613.62     52.26 o
   9  13   6      175.32      208.14     40.19 o
  10  13   6      183.51      132.93     40.76 o
  11  13   6       77.76       -1.06     36.85 o
  12  13   6     1681.61     1692.79    104.56 o
  13  13   6        0.47       62.13     48.23 o
  14  13   6       17.35        6.33     51.60 o
  15  13   6       59.15        7.12    109.22 o
   0  14   6     1007.09     1147.67     94.25 o
   1  14   6     1002.52     1274.15     73.16 o
   2  14   6        3.33       22.42     18.30 o
   3  14   6     3663.60     3607.75     79.40 o
   4  14   6      453.72      393.24     44.64 o
   5  14   6       13.97        6.71     26.04 o
   6  14   6      685.87      775.88     63.08 o
   7  14   6      162.31      139.42     41.64 o
   8  14   6      339.12      299.76     62.09 o
   9  14   6        1.05       35.08     38.96 o
  10  14   6        4.06       38.90     36.79 o
  11  14   6        3.87       -8.81     40.21 o
  12  14   6      737.40      681.40     77.23 o
  13  14   6       10.85      -21.16     47.49 o
  14  14   6        2.15       52.59     65.64 o
   1  15   6     2158.50     2087.25     60.93 o
   2  15   6     1051.51      903.25     51.98 o
   3  15   6      125.70      135.51     33.46 o
   4  15   6     1202.72     1309.70     67.44 o
   5  15   6      552.57      529.30     47.58 o
   6  15   6     3969.44     3957.05    237.50 o
   7  15   6     2473.60     2469.54    110.24 o
   8  15   6     5706.59     5605.05    159.58 o
   9  15   6      578.22      494.63     60.41 o
  10  15   6       86.73       53.39     41.96 o
  11  15   6       84.60      133.67     51.63 o
  12  15   6     1121.94     1271.87    121.06 o
  13  15   6      100.91       93.93     54.72 o
  14  15   6      215.97      178.75     92.31 o
   0  16   6     8623.65     8668.73    187.67 o
   1  16   6      633.16      617.33     52.22 o
   2  16   6     1976.28     2081.34     75.69 o
   3  16   6     1139.93     1227.74     67.81 o
   4  16   6       40.60       33.17     31.10 o
   5  16   6      134.94       97.93     72.05 o
   6  16   6     1328.84     1447.41    104.91 o
   7  16   6        0.07       42.03     44.75 o
   8  16   6      559.87      653.62     68.83 o
   9  16   6        4.88        1.45     39.15 o
  10  16   6     1203.47     1095.70     86.90 o
  11  16   6     3478.50     3534.29    152.55 o
  12  16   6     1275.30     1302.60    102.25 o
  13  16   6       69.08       58.87    109.57 o
   1  17   6        6.22       17.56     26.28 o
   2  17   6      797.86      955.28     57.73 o
   3  17   6     4088.94     4368.63    116.84 o
   4  17   6     2167.24     2281.25     92.46 o
   5  17   6     1462.62     1618.29    110.53 o
   6  17   6     3836.61     3905.70    155.51 o
   7  17   6     1467.19     1353.55    141.83 o
   8  17   6     1614.47     1760.38    124.64 o
   9  17   6     2502.12     2699.71    175.84 o
  10  17   6      411.68      368.17     65.93 o
  11  17   6      934.15     1034.03    103.76 o
  12  17   6       61.09       47.11     58.58 o
   0  18   6     5603.72     6012.62    158.76 o
   1  18   6      247.14      289.95     40.60 o
   2  18   6      669.10      647.47     56.95 o
   3  18   6      216.00      166.96     40.95 o
   4  18   6       23.80       53.58     73.97 o
   5  18   6       78.05       43.68     50.49 o
   6  18   6        3.85       -7.51     50.65 o
   7  18   6        5.53        1.32     47.32 o
   8  18   6      243.47      327.28     69.49 o
   9  18   6       74.05       87.58     68.68 o
  10  18   6      297.21      292.12     68.44 o
  11  18   6      216.29      199.90     86.83 o
   1  19   6      735.77      833.28     55.74 o
   2  19   6       11.81      -26.64     34.85 o
   3  19   6        0.04       39.70     38.76 o
   4  19   6      447.06      573.14     82.75 o
   5  19   6      230.01      284.54     65.17 o
   6  19   6       66.84      180.77     62.03 o
   7  19   6        0.39       10.22     74.98 o
   8  19   6      208.89      261.81     91.05 o
   9  19   6       74.37       39.71     58.69 o
  10  19   6       87.83       70.67     56.38 o
  11  19   6       14.55       58.06    118.56 o
   0  20   6     1102.93     1214.12    125.22 o
   1  20   6     3505.32     3688.35    107.81 o
   2  20   6      957.19      942.24     71.69 o
   3  20   6       90.24       21.98     51.21 o
   4  20   6     1142.96     1263.99    108.90 o
   5  20   6      503.69      418.48     76.91 o
   6  20   6        1.60       25.26     55.03 o
   7  20   6       21.03       54.56     58.25 o
   8  20   6      127.58      126.35     84.35 o
   9  20   6      226.64      159.97     79.67 o
   1  21   6       70.46       41.15     42.77 o
   2  21   6      155.73      209.87     50.73 o
   3  21   6     1293.82     1275.57    212.59 o
   4  21   6      854.05      876.39     96.54 o
   5  21   6     1061.11     1214.41    149.61 o
   6  21   6      791.04      715.86     93.47 o
   7  21   6     1352.54     1297.17    118.38 o
   8  21   6      466.32      418.66     97.01 o
   0  22   6     1229.26     1162.78    128.23 o
   1  22   6     1080.28     1099.41     91.01 o
   2  22   6     4409.97     4668.57    184.80 o
   3  22   6      691.10      700.63     92.90 o
   4  22   6      156.69      202.35     85.10 o
   5  22   6        9.14       45.53     81.58 o
   6  22   6      171.06      126.91     85.73 o
   7  22   6      207.41      122.55     86.10 o
   1  23   6      150.44      181.27     60.10 o
   2  23   6        3.12       47.86     62.46 o
   3  23   6      363.01      348.22     83.96 o
   4  23   6      383.78      438.17     84.44 o
   5  23   6      409.16      429.64    106.89 o
   1   1   7     5977.19     5642.69     49.04 o
   2   1   7     1811.07     2018.71     19.59 o
   3   1   7    12348.13    12819.82     81.71 o
   4   1   7      564.92      452.91     10.61 o
   5   1   7     5933.36     5643.61     44.64 o
   6   1   7      283.50      281.08     10.16 o
   7   1   7     1216.55     1029.39     18.32 o
   8   1   7     1141.17     1205.61     21.00 o
   9   1   7     3549.59     3460.85     44.53 o
  10   1   7      556.09      486.32     25.49 o
  11   1   7     1337.46     1411.29     47.57 o
  12   1   7     1331.87     1374.05     68.77 o
  13   1   7       17.99      -28.73     32.70 o
  14   1   7      485.12      463.73     74.64 o
  15   1   7       99.57       50.99     74.07 o
  16   1   7       16.87      -33.17     44.16 o
  17   1   7      101.26       -7.78     78.61 o
   0   2   7      350.84      429.58     15.33 o
   1   2   7    23103.65    22702.62    151.42 o
   2   2   7    10073.47    10772.88     72.57 o
   3   2   7     4303.04     4157.60     32.23 o
   4   2   7     4926.34     5396.75     39.26 o
   5   2   7     5242.90     4868.04     38.39 o
   6   2   7       84.06      121.25      7.96 o
   7   2   7      646.08      794.97     16.96 o
   8   2   7     2664.73     2751.07     32.38 o
   9   2   7       63.76       71.10     12.49 o
  10   2   7     3390.40     3356.62     62.68 o
  11   2   7      552.36      578.61     32.72 o
  12   2   7       41.42        9.81     24.76 o
  13   2   7     1372.26     1483.75    129.64 o
  14   2   7     1113.64     1203.73     95.06 o
  15   2   7     3640.51     3922.87    153.56 o
  16   2   7      215.37      152.93     79.15 o
  17   2   7      528.16      480.01     82.59 o
   1   3   7       71.52       83.57      5.74 o
   2   3   7    22454.56    22824.32    133.71 o
   3   3   7    34299.10    33613.80    197.84 o
   4   3   7     6583.40     6708.52     46.78 o
   5   3   7    14458.69    13714.77     87.47 o
   6   3   7     2161.33     2456.80     26.30 o
   7   3   7    15228.83    14796.04    106.96 o
   8   3   7      156.16      182.24     11.97 o
   9   3   7    27933.48    27855.53    232.96 o
  10   3   7      154.02      169.39     20.96 o
  11   3   7     4980.31     4829.82     86.78 o
  12   3   7     1187.61     1116.42     58.37 o
  13   3   7     1105.58     1109.48     66.70 o
  14   3   7      342.49      320.31     52.23 o
  15   3   7        1.37       -5.19     62.26 o
  16   3   7      118.68       31.00     72.35 o
  17   3   7     1692.12     1712.25    161.94 o
   0   4   7     3689.97     4182.99     61.08 o
   1   4   7    15965.07    15512.95    106.78 o
   2   4   7     1687.22     1942.31     20.89 o
   3   4   7     7934.74     7431.68     58.90 o
   4   4   7    23428.83    24891.91    164.27 o
   5   4   7     7184.68     7146.52     54.81 o
   6   4   7      680.37      723.49     15.96 o
   7   4   7       83.69      104.44      8.91 o
   8   4   7       59.19       32.60      9.93 o
   9   4   7     8594.73     8431.27     94.47 o
  10   4   7     1910.34     1901.89     46.37 o
  11   4   7     5081.38     4915.54    106.95 o
  12   4   7      223.11      270.19     36.26 o
  13   4   7     1929.21     2008.62     86.94 o
  14   4   7     1959.47     1750.39    113.50 o
  15   4   7     1688.43     1811.98    161.88 o
  16   4   7        3.23      -31.79     68.31 o
  17   4   7     1140.83     1007.16    136.78 o
   1   5   7        4.16       -4.63      4.63 o
   2   5   7     1903.53     2270.03     24.48 o
   3   5   7      263.11      264.82      8.98 o
   4   5   7       48.64       51.38      6.39 o
   5   5   7     2063.44     2224.08     25.22 o
   6   5   7       69.90       49.31      7.61 o
   7   5   7      415.03      388.96     13.16 o
   8   5   7     1736.38     1795.80     37.12 o
   9   5   7       76.22       64.03     15.58 o
  10   5   7      231.29      241.71     22.72 o
  11   5   7        4.17       27.04     23.23 o
  12   5   7       47.10       56.00     28.98 o
  13   5   7       12.93       14.01     36.71 o
  14   5   7      150.90      173.65     47.67 o
  15   5   7      188.29       82.68     57.94 o
  16   5   7       17.51        1.25     59.99 o
  17   5   7      314.79      389.23    105.42 o
   0   6   7    56969.40    59813.44    499.29 o
   1   6   7      744.77      880.11     15.50 o
   2   6   7      497.94      468.74     11.73 o
   3   6   7    10712.26    10654.92     76.68 o
   4   6   7      657.13      765.89     16.20 o
   5   6   7      826.41      982.95     16.17 o
   6   6   7     4828.33     4911.10     47.72 o
   7   6   7     1243.22     1351.15     30.07 o
   8   6   7     3832.31     3879.42     58.60 o
   9   6   7       63.82       46.93     16.08 o
  10   6   7      162.22      165.93     21.09 o
  11   6   7     1106.53     1084.36     52.93 o
  12   6   7      100.13       97.49     47.18 o
  13   6   7      272.69      311.81     50.50 o
  14   6   7        1.74       62.57     43.57 o
  15   6   7        9.36      -29.72     53.05 o
  16   6   7      232.36      235.36     67.66 o
  17   6   7       77.72       56.62    123.09 o
   1   7   7     3643.42     3946.53     37.79 o
   2   7   7       10.93       18.60      6.00 o
   3   7   7    16247.64    16791.88    116.69 o
   4   7   7      114.01      137.77      7.99 o
   5   7   7    11501.25    11120.79     79.69 o
   6   7   7     3916.61     3860.14     48.48 o
   7   7   7    15331.49    15255.11    196.87 o
   8   7   7     2410.08     2269.56     51.44 o
   9   7   7     4013.11     4018.32     93.30 o
  10   7   7        5.26       26.45     19.26 o
  11   7   7     3801.99     3892.98     96.68 o
  12   7   7      133.43      149.72     42.23 o
  13   7   7     1694.66     1624.19     93.73 o
  14   7   7       10.33      -40.77     40.77 o
  15   7   7      178.86      148.73     53.32 o
  16   7   7      506.10      413.51    101.41 o
   0   8   7     4860.33     5488.73     63.90 o
   1   8   7     1487.18     1066.27     18.56 o
   2   8   7       70.27       86.96      8.21 o
   3   8   7    16242.67    15514.38    106.70 o
   4   8   7     1657.21     1758.70     23.18 o
   5   8   7     5611.19     5662.06     59.34 o
   6   8   7     1052.54     1122.12     35.25 o
   7   8   7      262.01      246.15     24.10 o
   8   8   7      885.77      951.22     45.32 o
   9   8   7      332.71      308.85     36.00 o
  10   8   7      124.83      137.84     30.48 o
  11   8   7     3657.82     3616.54    102.83 o
  12   8   7      468.96      572.03     54.66 o
  13   8   7     1347.61     1490.79     92.48 o
  14   8   7      200.20      101.40     48.96 o
  15   8   7     1071.20     1128.65     89.81 o
  16   8   7       18.00      -39.05     70.40 o
   1   9   7     1442.69     1787.57     22.60 o
   2   9   7       27.62       41.97      7.35 o
   3   9   7     1965.61     1833.87     27.35 o
   4   9   7      699.54      746.12     17.57 o
   5   9   7    16605.28    16407.18    181.69 o
   6   9   7     1518.84     1453.03     45.59 o
   7   9   7     3959.07     4090.49     81.36 o
   8   9   7       54.74       25.64     21.26 o
   9   9   7     4225.63     4203.48     96.88 o
  10   9   7       34.79        7.98     23.05 o
  11   9   7     1161.07     1397.19     82.54 o
  12   9   7       21.65       37.93     34.90 o
  13   9   7        9.96      -39.89     39.89 o
  14   9   7       33.30       -7.00     42.31 o
  15   9   7        0.73       -7.33     46.43 o
  16   9   7       83.93       75.31     65.78 o
   0  10   7      200.51      177.05     19.40 o
   1  10   7     4859.34     5120.71     46.98 o
   2  10   7      660.21      666.11     19.01 o
   3  10   7     2446.62     2485.83     38.45 o
   4  10   7      917.32      916.31     27.71 o
   5  10   7     6361.51     6220.78     89.91 o
   6  10   7     8464.72     7903.77    132.57 o
   7  10   7        0.30      -15.39     15.88 o
   8  10   7      840.70      933.20     56.60 o
   9  10   7       87.67       52.31     26.91 o
  10  10   7      344.58      293.94     52.82 o
  11  10   7       65.81       21.50     32.14 o
  12  10   7        8.37      -16.16     60.66 o
  13  10   7      242.17      212.14     52.54 o
  14  10   7      320.06      312.02     59.75 o
  15  10   7      752.20      749.76    126.16 o
  16  10   7       18.79       38.71    105.94 o
   1  11   7     2664.35     2611.28     36.88 o
   2  11   7    15573.96    15448.36    124.21 o
   3  11   7     2043.53     1955.18     44.31 o
   4  11   7      820.23      850.05     56.76 o
   5  11   7      527.50      485.30     31.90 o
   6  11   7     2719.76     2530.66     75.16 o
   7  11   7      501.23      490.26     43.28 o
   8  11   7      326.32      240.99     43.81 o
   9  11   7       77.85       78.69     30.39 o
  10  11   7      634.39      665.22     55.23 o
  11  11   7      140.42      102.50     37.97 o
  12  11   7       59.97       37.86     35.29 o
  13  11   7      232.90      225.21     54.57 o
  14  11   7      209.52      261.67    117.20 o
  15  11   7      621.60      557.07    199.71 o
  16  11   7      314.35      207.52    141.09 o
   0  12   7      368.87      476.84     27.26 o
   1  12   7     2292.41     2468.46     38.13 o
   2  12   7     2972.08     2923.64     49.70 o
   3  12   7       54.64       72.03     18.45 o
   4  12   7       77.93       67.16     19.68 o
   5  12   7     1007.18     1101.61     59.31 o
   6  12   7      248.26      238.51     33.13 o
   7  12   7      105.54       48.05     29.17 o
   8  12   7      408.62      418.87     49.85 o
   9  12   7      994.34      937.32     56.78 o
  10  12   7       28.96       30.90     43.93 o
  11  12   7     1800.69     1901.07    100.72 o
  12  12   7      119.12       14.52     37.73 o
  13  12   7     1561.48     1607.31    103.71 o
  14  12   7        7.22       63.95     72.41 o
  15  12   7     1138.07     1314.27    208.13 o
   1  13   7     1446.18     1630.14     45.98 o
   2  13   7        2.02       14.17     16.70 o
   3  13   7      285.09      390.62     31.24 o
   4  13   7      547.51      523.35     35.50 o
   5  13   7     2868.66     3022.22    128.28 o
   6  13   7     1453.80     1414.30     69.05 o
   7  13   7    16684.46    16463.21    301.74 o
   8  13   7      901.04      772.51     64.88 o
   9  13   7     3495.09     3678.06    143.48 o
  10  13   7        6.25       -9.97     33.66 o
  11  13   7     3198.15     3213.32    168.31 o
  12  13   7      383.74      422.83     64.72 o
  13  13   7      218.50      139.04     54.79 o
  14  13   7     1032.06     1028.50    140.46 o
  15  13   7      723.91      620.08    168.76 o
   0  14   7     1154.43     1145.91     59.95 o
   1  14   7    31654.81    31711.89    346.42 o
   2  14   7     3119.33     3035.19     74.35 o
   3  14   7     6350.41     6776.39    130.75 o
   4  14   7      398.19      395.14     37.01 o
   5  14   7      100.35       88.22     28.86 o
   6  14   7        2.67      -22.44     30.69 o
   7  14   7      190.98      145.42     54.75 o
   8  14   7      105.65       71.49     39.13 o
   9  14   7       21.05       -7.49     43.54 o
  10  14   7       16.66       53.72     37.54 o
  11  14   7      716.05      758.15    117.24 o
  12  14   7      992.95      841.21     89.30 o
  13  14   7     3306.07     3212.46    140.23 o
  14  14   7      742.88      888.67    104.21 o
   1  15   7      711.03      693.51     48.15 o
   2  15   7     2652.94     2494.93     77.94 o
   3  15   7      151.34      110.63     33.58 o
   4  15   7       12.28      -13.09     27.79 o
   5  15   7     2641.07     2631.62     99.93 o
   6  15   7       36.22       67.53     22.28 o
   7  15   7     4051.40     3950.07    127.85 o
   8  15   7       11.50        3.39     37.05 o
   9  15   7     1144.32     1124.79     97.66 o
  10  15   7       61.50       35.13     42.58 o
  11  15   7      269.56      264.50     56.59 o
  12  15   7      502.91      473.87     70.84 o
  13  15   7        2.00       -2.11     48.49 o
  14  15   7       48.56       94.62    124.65 o
   0  16   7     8013.02     7816.47    177.17 o
   1  16   7      298.41      351.29     36.13 o
   2  16   7       73.16       71.24     30.01 o
   3  16   7      639.65      693.45     54.69 o
   4  16   7      110.14      116.52     34.84 o
   5  16   7      154.52      108.19     39.70 o
   6  16   7       61.41       68.46     57.04 o
   7  16   7       36.72       58.77     45.79 o
   8  16   7        1.34       19.86     40.66 o
   9  16   7        1.30      -14.67     44.22 o
  10  16   7        6.93       -1.75     22.60 o
  11  16   7      371.37      386.59     66.44 o
  12  16   7       16.04      -16.34     48.77 o
  13  16   7       61.07       77.84     77.94 o
   1  17   7      239.57      154.20     32.19 o
   2  17   7       55.96       52.99     30.75 o
   3  17   7      694.85      775.40     59.40 o
   4  17   7      143.70      160.49     40.01 o
   5  17   7     2231.77     2221.78    130.71 o
   6  17   7     1179.56     1219.16    135.01 o
   7  17   7      945.95     1016.75    158.98 o
   8  17   7     1188.96     1116.50    104.17 o
   9  17   7     1229.61     1239.00    133.83 o
  10  17   7      688.32      870.32     96.57 o
  11  17   7      364.68      369.19    109.74 o
  12  17   7       55.80      124.54     80.63 o
   0  18   7        6.91        9.11     37.48 o
   1  18   7     5656.33     5746.25    150.07 o
   2  18   7      677.98      692.08     59.02 o
   3  18   7      253.68      186.89     41.67 o
   4  18   7      138.99      150.87     39.80 o
   5  18   7      152.20      110.97     56.62 o
   6  18   7      215.93      163.19     59.73 o
   7  18   7      252.31      302.24     66.92 o
   8  18   7      402.23      549.21     82.26 o
   9  18   7        6.60       53.52     60.06 o
  10  18   7        4.47       14.75     51.78 o
  11  18   7       45.72      -30.89     99.56 o
   1  19   7      128.29      112.63     34.62 o
   2  19   7      153.23       53.05     38.58 o
   3  19   7      266.08      230.47     47.32 o
   4  19   7        9.96       66.63     53.90 o
   5  19   7     2913.01     3233.53    154.86 o
   6  19   7      298.94      273.79    107.95 o
   7  19   7     2742.06     3019.25    160.15 o
   8  19   7      125.95       77.56    102.67 o
   9  19   7      974.42     1099.92    196.09 o
  10  19   7        1.54      -16.15     57.71 o
   0  20   7     1642.28     1783.88    121.55 o
   1  20   7     2408.23     2535.89     99.64 o
   2  20   7        2.23       12.56     36.07 o
   3  20   7     1566.26     1661.33     90.69 o
   4  20   7      149.22      185.32     64.83 o
   5  20   7     1770.52     1814.93    130.42 o
   6  20   7      280.71      313.29     74.58 o
   7  20   7      144.34      119.24     63.42 o
   8  20   7       37.48      127.43     82.09 o
   9  20   7      613.47      531.01     88.69 o
   1  21   7       35.49       64.95     47.47 o
   2  21   7       79.83       87.30     42.72 o
   3  21   7      112.67       73.41     51.45 o
   4  21   7       20.57       35.52     56.41 o
   5  21   7       87.94       87.80     61.54 o
   6  21   7     1859.51     2164.75    146.18 o
   7  21   7      159.04      173.13     84.10 o
   8  21   7     1173.62     1021.83    226.53 o
   0  22   7      117.18      113.48     76.78 o
   1  22   7      248.79      144.05     55.57 o
   2  22   7       73.63      124.13     66.53 o
   3  22   7       16.39       68.66     64.06 o
   4  22   7     1416.19     1282.68    149.42 o
   5  22   7      392.07      346.88     79.90 o
   6  22   7      653.18      698.50     94.69 o
   1  23   7        1.13      -28.88     51.55 o
   2  23   7      116.81       62.18     91.28 o
   3  23   7      232.54      311.11     79.85 o
   4  23   7       77.67      115.43     65.22 o
   0   0   8    12560.43    12714.11    173.87 o
   1   0   8    10942.88     8912.33    102.66 o
   2   0   8      616.88      550.22     15.12 o
   3   0   8    74016.15    75707.20    637.66 o
   4   0   8     4010.59     4041.67     47.83 o
   5   0   8    21835.93    23225.53    210.58 o
   6   0   8     1141.11     1170.79     25.57 o
   7   0   8      125.13      124.59     13.39 o
   8   0   8      795.66      862.08     27.09 o
   9   0   8     3876.23     4116.35     72.80 o
  10   0   8      789.45      793.91     40.00 o
  11   0   8      295.28      230.12     48.87 o
  12   0   8     4445.77     4599.14    174.07 o
  13   0   8     1160.25     1325.36    123.97 o
  14   0   8     1344.72     1101.30    108.32 o
  15   0   8      192.91      243.24     75.19 o
  16   0   8      451.82      192.51     75.89 o
  17   0   8      984.00      803.51    118.12 o
   1   1   8     7176.60     7408.97     56.83 o
   2   1   8        4.81        8.55      4.27 o
   3   1   8    30014.50    30620.30    181.75 o
   4   1   8     4680.20     5205.64     42.33 o
   5   1   8     7172.25     6801.90     51.09 o
   6   1   8     3432.97     3350.00     31.99 o
   7   1   8     1817.59     1781.90     24.25 o
   8   1   8     8756.08     8688.17     69.52 o
   9   1   8     7290.33     7522.33     91.32 o
  10   1   8     1490.66     1561.86     44.61 o
  11   1   8     4547.44     4639.92     79.05 o
  12   1   8      133.11      127.52     33.09 o
  13   1   8      144.88       38.56     29.06 o
  14   1   8      356.22      263.27     56.62 o
  15   1   8       58.87       13.83     50.33 o
  16   1   8      973.69     1003.37     84.71 o
  17   1   8      691.88      676.15     94.74 o
   0   2   8    54562.09    57180.04    529.74 o
   1   2   8      979.11      943.00     14.74 o
   2   2   8     1622.33     1913.95     23.71 o
   3   2   8      554.32      481.17     10.08 o
   4   2   8     2904.26     3032.90     26.71 o
   5   2   8      440.36      460.67     11.78 o
   6   2   8     1288.20     1276.05     18.78 o
   7   2   8       15.80       17.15      7.26 o
   8   2   8     1193.08     1234.50     24.31 o
   9   2   8      157.01      147.99     14.35 o
  10   2   8      368.89      391.33     26.79 o
  11   2   8     1796.01     1722.98     52.87 o
  12   2   8      314.44      264.51     35.47 o
  13   2   8      212.80      194.21     40.51 o
  14   2   8      158.57      197.28     55.28 o
  15   2   8      546.70      630.06     79.09 o
  16   2   8       30.92       69.62     70.85 o
  17   2   8      261.43      254.30    114.17 o
   1   3   8     5666.91     5693.40     43.83 o
   2   3   8     2268.54     2464.07     22.61 o
   3   3   8      344.58      355.07      9.85 o
   4   3   8    19253.27    20532.84    126.52 o
   5   3   8     1599.02     1738.87     20.26 o
   6   3   8     2323.28     2513.35     25.94 o
   7   3   8     7764.21     7714.92     62.48 o
   8   3   8      753.93      746.58     19.87 o
   9   3   8     2592.49     2488.73     43.56 o
  10   3   8     1949.98     1978.72     49.26 o
  11   3   8      221.07      168.93     25.14 o
  12   3   8      264.96      218.72     34.70 o
  13   3   8      412.45      421.64     48.41 o
  14   3   8        1.72       46.45     48.28 o
  15   3   8        4.18      -12.87     47.50 o
  16   3   8      563.05      446.18     97.34 o
  17   3   8       29.78      112.49     81.92 o
   0   4   8     6542.87     6767.53     83.42 o
   1   4   8    19434.22    19238.46    131.02 o
   2   4   8      433.01      408.14     10.19 o
   3   4   8     6036.02     5666.26     48.42 o
   4   4   8    15547.19    16219.13    109.78 o
   5   4   8    12790.15    12380.03     85.02 o
   6   4   8      835.21      802.52     17.22 o
   7   4   8      162.79      174.13     10.48 o
   8   4   8     1540.38     1642.51     30.02 o
   9   4   8     2276.27     2329.26     44.89 o
  10   4   8     1596.42     1458.49     45.28 o
  11   4   8     5297.36     5182.24     96.00 o
  12   4   8     3196.28     3248.72     93.91 o
  13   4   8     1080.15     1048.11     77.88 o
  14   4   8       29.39       15.68     41.12 o
  15   4   8     2442.89     2461.00    154.50 o
  16   4   8       30.02       52.58     54.47 o
  17   4   8      451.50      444.16    115.97 o
   1   5   8    12914.46    13084.40     96.33 o
   2   5   8        3.78        3.57      5.31 o
   3   5   8     3191.01     3133.52     30.69 o
   4   5   8     3670.67     3673.18     35.40 o
   5   5   8     2873.96     2691.31     30.47 o
   6   5   8     5221.58     5386.25     47.59 o
   7   5   8    10053.64     9828.52     79.29 o
   8   5   8     3845.34     3826.27     55.89 o
   9   5   8    12175.84    12561.84    128.17 o
  10   5   8     3980.09     3897.10     70.15 o
  11   5   8     8213.52     7909.30    150.77 o
  12   5   8       72.82      107.20     32.48 o
  13   5   8      401.61      272.29     50.43 o
  14   5   8        0.14        8.06     42.72 o
  15   5   8        1.76      -36.34     50.12 o
  16   5   8       21.44      -37.65     59.29 o
  17   5   8      464.47      599.29    138.12 o
   0   6   8    27762.22    29199.30    268.91 o
   1   6   8    58586.06    60367.59    385.29 o
   2   6   8     3773.19     3780.18     36.88 o
   3   6   8     4264.64     3999.04     37.55 o
   4   6   8       37.80       21.99      6.15 o
   5   6   8    11961.43    12031.21     89.33 o
   6   6   8      770.94      770.11     18.66 o
   7   6   8      439.66      441.47     23.70 o
   8   6   8       54.57       46.84     14.76 o
   9   6   8     1684.26     1659.49     46.35 o
  10   6   8       21.09       18.13     18.34 o
  11   6   8      618.55      654.28     46.68 o
  12   6   8      607.77      688.53     62.02 o
  13   6   8     4420.44     4294.73    134.88 o
  14   6   8     1415.34     1380.76     91.92 o
  15   6   8     2562.73     2609.20    149.22 o
  16   6   8      579.84      489.29     81.52 o
  17   6   8     1032.25     1195.75    201.73 o
   1   7   8     3209.82     3312.79     33.23 o
   2   7   8      203.46      301.53     10.65 o
   3   7   8     1170.04     1203.48     19.06 o
   4   7   8      166.01      146.33      8.61 o
   5   7   8     2596.19     2533.86     30.18 o
   6   7   8     8295.50     8325.24     94.54 o
   7   7   8     3375.93     3601.01     63.07 o
   8   7   8     1332.87     1256.28     54.51 o
   9   7   8      164.61      154.64     22.04 o
  10   7   8        3.70       33.48     20.73 o
  11   7   8     1019.51     1046.62     62.95 o
  12   7   8       59.85       53.69     38.56 o
  13   7   8      494.05      516.78     61.46 o
  14   7   8      125.86       13.95     44.03 o
  15   7   8     1186.70     1422.08     99.16 o
  16   7   8       11.03       21.12     58.62 o
   0   8   8       42.23       14.20      8.57 o
   1   8   8      170.24      150.09      9.34 o
   2   8   8     4536.78     4697.94     46.80 o
   3   8   8     2155.04     2321.78     31.21 o
   4   8   8      781.08      823.78     19.24 o
   5   8   8      548.79      526.72     17.55 o
   6   8   8      239.30      269.08     20.11 o
   7   8   8      519.16      469.65     31.14 o
   8   8   8     1587.67     1498.64     49.23 o
   9   8   8     1157.10     1191.21     57.07 o
  10   8   8      206.45      266.41     35.10 o
  11   8   8      431.21      344.14     44.15 o
  12   8   8      496.01      435.23     50.16 o
  13   8   8      147.15      145.67     49.59 o
  14   8   8        6.60       -6.11     41.22 o
  15   8   8      230.61      180.96     55.85 o
  16   8   8       26.72      -43.38     58.00 o
   1   9   8      198.33      230.98     10.72 o
   2   9   8     1123.49     1050.14     21.16 o
   3   9   8     5567.35     5665.36     58.57 o
   4   9   8        7.95       14.81      8.28 o
   5   9   8     1077.67     1061.28     36.30 o
   6   9   8      718.37      616.29     32.46 o
   7   9   8      865.54      930.51     50.23 o
   8   9   8     2354.68     2501.64     79.34 o
   9   9   8       14.26       20.99     19.91 o
  10   9   8        1.58       14.48     25.95 o
  11   9   8      223.38      215.71     40.62 o
  12   9   8      212.77      106.16     42.19 o
  13   9   8      341.69      401.59     58.10 o
  14   9   8        6.15      -40.95     42.14 o
  15   9   8       12.68       23.39     45.85 o
  16   9   8       87.48      145.74     95.44 o
   0  10   8      540.02      440.13     27.97 o
   1  10   8     7136.11     6734.92     63.66 o
   2  10   8     1780.95     1859.41     32.30 o
   3  10   8    16807.06    17199.33    166.86 o
   4  10   8     1090.86     1145.20     36.25 o
   5  10   8     6380.04     6321.23     97.02 o
   6  10   8     1126.39      970.91     47.08 o
   7  10   8      104.31      105.93     25.77 o
   8  10   8        6.23       45.38     26.14 o
   9  10   8       11.23       29.59     25.00 o
  10  10   8       41.87       -5.77     28.43 o
  11  10   8     2624.35     2528.80     99.88 o
  12  10   8       16.80       37.82     42.33 o
  13  10   8     2857.23     2885.90    121.71 o
  14  10   8      137.61      124.24     50.61 o
  15  10   8     2969.71     3319.82    138.04 o
  16  10   8      124.49      181.74     92.51 o
   1  11   8       52.63       37.97      9.84 o
   2  11   8      401.77      389.44     19.13 o
   3  11   8       24.00       18.81     14.60 o
   4  11   8     2519.77     2506.99     62.09 o
   5  11   8     5346.99     5264.92    128.08 o
   6  11   8      371.40      373.65     33.04 o
   7  11   8    10168.07    10026.23    163.39 o
   8  11   8       53.92       41.76     23.16 o
   9  11   8     9268.70     9244.89    164.08 o
  10  11   8      729.34      784.35     59.01 o
  11  11   8     1111.16     1009.79     96.85 o
  12  11   8      748.47      690.43     68.54 o
  13  11   8       33.27       38.97     45.81 o
  14  11   8      149.58      112.76     63.43 o
  15  11   8       79.19      -22.32     50.40 o
   0  12   8     2799.39     2877.05     60.99 o
   1  12   8    13803.88    13863.08    129.11 o
   2  12   8     1621.43     1555.41     35.62 o
   3  12   8     2994.44     2899.96     61.39 o
   4  12   8     2046.71     2143.36     69.83 o
   5  12   8      368.90      336.35     42.92 o
   6  12   8      394.58      395.10     40.56 o
   7  12   8      112.72       63.74     36.73 o
   8  12   8      569.60      634.41     81.09 o
   9  12   8      174.16      199.13     76.90 o
  10  12   8     1498.36     1552.13     81.31 o
  11  12   8     1459.84     1418.90     80.95 o
  12  12   8       90.11       18.36     37.78 o
  13  12   8      928.78      892.95    100.86 o
  14  12   8       13.20       43.83     72.46 o
  15  12   8      808.49      834.95    181.93 o
   1  13   8      109.34      126.76     18.23 o
   2  13   8     1319.94     1231.53     44.03 o
   3  13   8       38.06       44.41     23.58 o
   4  13   8       54.36       38.29     26.25 o
   5  13   8     1144.60     1011.31     57.12 o
   6  13   8     2185.62     2257.99     81.32 o
   7  13   8      488.36      501.16     53.97 o
   8  13   8        3.48      -16.78     33.22 o
   9  13   8      524.88      587.95    115.87 o
  10  13   8       46.53       68.15     36.76 o
  11  13   8      305.41      232.68     64.41 o
  12  13   8      484.89      364.76     60.90 o
  13  13   8       46.02       24.00     43.90 o
  14  13   8      117.45       69.92     60.69 o
  15  13   8        3.14       64.33    121.31 o
   0  14   8     2615.24     2616.10     83.09 o
   1  14   8     2519.84     2492.31     63.64 o
   2  14   8     1025.81      977.56     53.81 o
   3  14   8      526.27      481.66     43.96 o
   4  14   8      136.96      125.93     32.45 o
   5  14   8      754.04      775.69     78.35 o
   6  14   8      436.38      404.57     47.89 o
   7  14   8        5.90      -29.89     29.89 o
   8  14   8       79.13       73.81     40.78 o
   9  14   8      234.04      180.78     53.26 o
  10  14   8      325.30      325.35     71.38 o
  11  14   8      347.63      342.97     53.08 o
  12  14   8        7.21       18.15     48.80 o
  13  14   8      854.99      817.31     83.99 o
  14  14   8       48.77       71.61     81.23 o
   1  15   8      283.50      274.01     29.93 o
   2  15   8       12.00       -0.14     25.49 o
   3  15   8       36.30        8.93     27.65 o
   4  15   8     1831.34     2005.32    115.62 o
   5  15   8     4232.38     4319.19    148.15 o
   6  15   8      131.77       65.47     44.55 o
   7  15   8     4558.23     4697.56    141.84 o
   8  15   8        5.83       83.04     41.64 o
   9  15   8     3612.26     3723.45    132.08 o
  10  15   8     1779.95     1698.96    143.15 o
  11  15   8      364.10      352.85     76.38 o
  12  15   8        2.29       -4.10     49.33 o
  13  15   8      139.83       90.66     51.60 o
   0  16   8       64.66       91.86     34.62 o
   1  16   8     9337.38     9561.12    142.90 o
   2  16   8     1918.56     1809.49     74.32 o
   3  16   8     4407.04     4328.47    113.55 o
   4  16   8     2166.09     2098.95     86.76 o
   5  16   8      304.49      354.52     52.85 o
   6  16   8     1122.81      938.72    107.42 o
   7  16   8      195.72      212.61     59.25 o
   8  16   8      175.33      123.80     52.79 o
   9  16   8      112.26      178.54     62.23 o
  10  16   8     3594.63     3606.29    153.03 o
  11  16   8      295.19      258.98     59.61 o
  12  16   8      601.38      554.71     73.66 o
  13  16   8     1191.62     1252.13    145.67 o
   1  17   8        5.03       -9.48     25.79 o
   2  17   8      233.05      232.88     37.98 o
   3  17   8      684.70      768.94     59.20 o
   4  17   8       58.46       26.40     35.19 o
   5  17   8     3571.33     3566.80    186.03 o
   6  17   8       87.76       74.14     46.55 o
   7  17   8     5433.79     5410.91    188.44 o
   8  17   8       64.45       47.35     52.51 o
   9  17   8      914.16      875.17     96.07 o
  10  17   8       20.41       10.62     48.65 o
  11  17   8       62.11      114.44     78.61 o
  12  17   8        1.53        3.22     79.02 o
   0  18   8        4.84       50.09     40.39 o
   1  18   8      798.24      771.16     52.49 o
   2  18   8      192.89      224.09     39.64 o
   3  18   8       22.24       46.05     37.16 o
   4  18   8       52.03       39.18     41.46 o
   5  18   8      257.16      307.77     65.17 o
   6  18   8      431.13      536.84     78.33 o
   7  18   8        7.00      -13.12     46.68 o
   8  18   8      213.03      251.79     80.41 o
   9  18   8      103.56       98.60     59.49 o
  10  18   8      211.56      189.11     68.73 o
  11  18   8       62.31       79.77    114.78 o
   1  19   8      417.95      414.71     44.31 o
   2  19   8        6.06       47.23     33.26 o
   3  19   8       14.51       37.19     38.17 o
   4  19   8      412.75      468.37     93.67 o
   5  19   8      469.44      402.79     92.00 o
   6  19   8      371.33      495.04     80.40 o
   7  19   8      209.82      256.02     68.10 o
   8  19   8       71.12       41.41     71.91 o
   9  19   8      157.79      191.42     67.00 o
  10  19   8       67.08      -73.16     73.16 o
   0  20   8        3.50       15.81     51.92 o
   1  20   8      732.83      720.74     55.32 o
   2  20   8      302.65      251.30     46.84 o
   3  20   8      651.18      636.41     57.48 o
   4  20   8       18.68       77.16     58.01 o
   5  20   8      315.05      405.99     77.47 o
   6  20   8       27.74       80.93     58.81 o
   7  20   8       16.99       10.22     55.37 o
   8  20   8       44.34       98.97     80.54 o
   9  20   8      543.85      619.48    116.86 o
   1  21   8       61.62       72.08     44.87 o
   2  21   8        2.35       17.53     39.16 o
   3  21   8      463.60      464.58     67.24 o
   4  21   8       86.94       94.10     52.19 o
   5  21   8     1277.96     1229.20    113.13 o
   6  21   8      318.53      513.38    171.56 o
   7  21   8      513.89      366.50     80.89 o
   8  21   8      310.70      343.18    146.46 o
   0  22   8     1105.58     1130.76    130.18 o
   1  22   8     6702.05     7230.26    198.15 o
   2  22   8      664.02      667.10     69.78 o
   3  22   8     1638.17     1614.46    110.36 o
   4  22   8       39.84      109.83     54.87 o
   5  22   8      419.64      488.17     72.46 o
   6  22   8       22.29       35.08     61.06 o
   1  23   8      200.46      226.61     63.08 o
   2  23   8      235.74      188.26     93.80 o
   3  23   8      324.75      371.42     82.10 o
   4  23   8     1214.25     1283.85    194.29 o
   1   1   9    10533.00    10490.13     75.27 o
   2   1   9       50.27       72.40      5.86 o
   3   1   9     1639.36     2025.79     21.19 o
   4   1   9     9345.87     9747.38     70.29 o
   5   1   9       43.37       71.60      6.69 o
   6   1   9     6299.17     6083.89     48.75 o
   7   1   9     2018.31     1922.85     24.22 o
   8   1   9      720.58      782.94     21.25 o
   9   1   9      340.73      350.89     18.34 o
  10   1   9     1694.82     1796.68     45.01 o
  11   1   9      407.60      390.03     30.67 o
  12   1   9       52.42       46.06     35.96 o
  13   1   9      121.65      141.10     37.73 o
  14   1   9       34.92       72.72     46.87 o
  15   1   9     1018.83      908.69     89.35 o
  16   1   9      208.68      188.89     81.60 o
  17   1   9      685.58      644.59     92.68 o
   0   2   9     1643.71     2090.52     33.70 o
   1   2   9     1434.08     1021.41     15.31 o
   2   2   9    15758.83    14575.00     93.85 o
   3   2   9     1800.56     1655.42     18.63 o
   4   2   9    11333.47    10705.99     68.26 o
   5   2   9     9578.76     9236.60     64.14 o
   6   2   9        6.41       11.22      6.15 o
   7   2   9       25.52       33.74      7.86 o
   8   2   9      190.79      198.19     13.08 o
   9   2   9     3245.39     3023.26     56.25 o
  10   2   9     1639.36     1545.48     45.90 o
  11   2   9     2505.31     2325.66     55.73 o
  12   2   9     4758.64     4841.06    108.56 o
  13   2   9      374.28      450.34     48.80 o
  14   2   9     4420.85     4573.66    161.29 o
  15   2   9      327.23      228.13     74.50 o
  16   2   9      982.05      910.32    130.74 o
  17   2   9      967.74     1333.66    159.22 o
   1   3   9     3371.17     3500.98     31.44 o
   2   3   9    13576.53    13239.87     84.79 o
   3   3   9    15279.50    16470.38    101.22 o
   4   3   9    14508.22    14943.06     96.26 o
   5   3   9    10355.03    10765.54     72.86 o
   6   3   9     9385.33     9000.87     65.47 o
   7   3   9       23.02       19.23      7.09 o
   8   3   9    11462.75    11337.69     96.09 o
   9   3   9      875.59      871.81     29.21 o
  10   3   9     5572.06     5771.28     87.63 o
  11   3   9     3173.04     3175.04     78.02 o
  12   3   9      316.28      369.18     39.70 o
  13   3   9       58.46       33.75     33.28 o
  14   3   9      206.90      282.38     64.75 o
  15   3   9       25.15      -26.66     51.50 o
  16   3   9      519.77      553.30     96.28 o
  17   3   9      417.51      476.18    102.90 o
   0   4   9    25253.38    24408.39    252.89 o
   1   4   9     1670.71     1493.55     24.62 o
   2   4   9    30696.59    30957.37    196.00 o
   3   4   9    11455.45    11906.17     86.53 o
   4   4   9     2462.68     2361.70     25.68 o
   5   4   9     7968.85     8612.74     65.11 o
   6   4   9      435.74      392.52     12.59 o
   7   4   9       17.15        0.12      7.85 o
   8   4   9     1140.56     1127.27     29.17 o
   9   4   9      838.63      818.69     28.70 o
  10   4   9     1263.65     1324.53     44.87 o
  11   4   9      468.20      475.76     37.11 o
  12   4   9     1333.68     1243.81     73.18 o
  13   4   9      247.77      228.60     52.75 o
  14   4   9      562.83      511.91     63.03 o
  15   4   9        6.96       27.14     53.18 o
  16   4   9     1272.14     1339.35    115.31 o
  17   4   9      911.07      750.60    121.73 o
   1   5   9      808.40      985.92     17.47 o
   2   5   9     4352.79     4436.37     41.13 o
   3   5   9     2317.23     2561.64     27.57 o
   4   5   9     3549.92     3594.64     35.53 o
   5   5   9     1158.33     1112.71     19.76 o
   6   5   9     3213.41     3437.15     37.54 o
   7   5   9       25.99       17.01      9.57 o
   8   5   9     1562.33     1634.75     36.67 o
   9   5   9     1054.71      987.91     33.75 o
  10   5   9      114.41      112.67     21.23 o
  11   5   9      313.69      347.13     38.26 o
  12   5   9     1088.56     1165.92    115.07 o
  13   5   9      556.90      470.89     58.08 o
  14   5   9      310.51      215.77     52.27 o
  15   5   9        0.84       31.07     56.02 o
  16   5   9      135.62       97.22     64.34 o
  17   5   9      461.43      104.04    117.18 o
   0   6   9    12617.58    13522.88    137.86 o
   1   6   9       33.77       41.48      5.93 o
   2   6   9     4219.42     4414.31     42.77 o
   3   6   9      756.34      685.04     16.04 o
   4   6   9      549.08      515.19     14.94 o
   5   6   9       50.55       29.98      7.70 o
   6   6   9      677.25      718.21     19.84 o
   7   6   9     3602.12     3697.83     57.41 o
   8   6   9      330.76      317.81     25.03 o
   9   6   9     1586.72     1621.44     62.80 o
  10   6   9        2.93        7.88     18.16 o
  11   6   9       91.69       30.44     33.98 o
  12   6   9       16.37       13.17     52.06 o
  13   6   9        9.92      -36.81     36.81 o
  14   6   9       15.15       36.80     46.13 o
  15   6   9      214.37      236.41     57.88 o
  16   6   9        3.29      -24.12     61.78 o
   1   7   9       11.41       -0.66      5.77 o
   2   7   9     7715.07     8069.81     62.03 o
   3   7   9      713.53      618.58     18.58 o
   4   7   9      893.82      809.00     17.83 o
   5   7   9     1238.38     1188.23     25.21 o
   6   7   9     5225.64     5241.43     68.91 o
   7   7   9     8740.38     8884.66    114.89 o
   8   7   9     5778.21     5823.94     89.38 o
   9   7   9      739.41      789.63     37.04 o
  10   7   9     1880.67     1881.52     69.48 o
  11   7   9      182.31      191.77     37.31 o
  12   7   9      683.34      703.78     76.26 o
  13   7   9        4.24      -35.73     37.51 o
  14   7   9       74.73       25.54     44.59 o
  15   7   9       67.75       77.74     51.58 o
  16   7   9      141.13      115.07     67.43 o
   0   8   9    13668.86    13147.42    140.89 o
   1   8   9     6708.35     6347.67     65.64 o
   2   8   9     3979.22     3709.69     37.91 o
   3   8   9     3022.54     3067.68     35.16 o
   4   8   9     4343.92     4464.78     49.70 o
   5   8   9      314.35      303.00     19.29 o
   6   8   9     5301.41     5218.10     78.45 o
   7   8   9      480.13      497.42     27.84 o
   8   8   9      661.53      698.82     42.17 o
   9   8   9       13.61        7.44     22.73 o
  10   8   9     1943.81     1770.99     70.55 o
  11   8   9      464.94      421.54     46.71 o
  12   8   9     2505.07     2527.55    108.87 o
  13   8   9       85.35       53.07     54.69 o
  14   8   9     6044.71     6487.85    181.04 o
  15   8   9      165.50      122.73     51.83 o
  16   8   9     1764.06     1925.30    183.87 o
   1   9   9     4431.16     4545.04     44.18 o
   2   9   9     1974.74     1842.34     29.19 o
   3   9   9      295.37      325.25     14.41 o
   4   9   9    13057.73    13284.29    122.68 o
   5   9   9      620.80      626.48     31.79 o
   6   9   9     2371.11     2527.44     57.29 o
   7   9   9     5464.80     5149.90    193.91 o
   8   9   9      556.18      499.09     41.86 o
   9   9   9     5507.83     5373.15    112.60 o
  10   9   9     1088.45     1071.34     58.58 o
  11   9   9       11.60       -8.45     31.47 o
  12   9   9      632.76      690.12     59.31 o
  13   9   9      282.23      196.46     51.64 o
  14   9   9      216.65       59.96     45.29 o
  15   9   9      216.42      186.69     58.37 o
  16   9   9      257.93      375.70    177.00 o
   0  10   9     4106.16     3689.42     63.10 o
   1  10   9      445.70      399.26     16.11 o
   2  10   9     2784.97     2845.46     39.38 o
   3  10   9       21.01       25.60      9.25 o
   4  10   9       39.41       24.07     16.54 o
   5  10   9       18.88       17.17     16.96 o
   6  10   9       14.79       21.16     20.88 o
   7  10   9        0.12      -16.65     20.93 o
   8  10   9      665.03      721.77     45.14 o
   9  10   9      826.13      744.11     61.47 o
  10  10   9      188.54      118.03     49.55 o
  11  10   9      240.12      299.04     51.33 o
  12  10   9      444.67      360.80     59.75 o
  13  10   9       20.98      -13.38     42.85 o
  14  10   9        7.57       30.32     46.88 o
  15  10   9      353.99      307.20     66.50 o
  16  10   9       97.28       43.26    190.98 o
   1  11   9       26.71       36.81     10.72 o
   2  11   9       90.61       45.95     14.26 o
   3  11   9      811.09      738.24     29.95 o
   4  11   9      632.61      582.59     33.73 o
   5  11   9      528.31      508.16     40.33 o
   6  11   9     3067.64     3004.53     76.54 o
   7  11   9      871.39      923.96     50.30 o
   8  11   9      893.89      826.53     61.85 o
   9  11   9        2.74       -5.67     27.15 o
  10  11   9      372.33      331.29     43.24 o
  11  11   9       12.16      -16.29     38.69 o
  12  11   9        9.20       36.49     44.70 o
  13  11   9      389.31      480.76     79.77 o
  14  11   9       82.81       23.41     46.98 o
  15  11   9        8.28      -36.80     51.27 o
   0  12   9     8788.42     8779.51    122.07 o
   1  12   9     1626.05     1732.63     37.12 o
   2  12   9     4970.21     5069.62     70.19 o
   3  12   9     4038.38     4232.39     91.23 o
   4  12   9     2595.72     2524.84     74.51 o
   5  12   9       16.50       26.45     24.58 o
   6  12   9     1123.43     1042.71     58.15 o
   7  12   9        2.95       -6.65     26.34 o
   8  12   9        0.81       78.48     34.62 o
   9  12   9      589.46      594.36     62.04 o
  10  12   9       15.18      -13.03     33.69 o
  11  12   9      921.29      923.90     67.63 o
  12  12   9      254.00      227.64     54.23 o
  13  12   9      378.95      270.64     59.42 o
  14  12   9      393.37      314.52     76.19 o
  15  12   9      101.31       53.34    121.47 o
   1  13   9       24.53        1.11     15.26 o
   2  13   9     3735.51     3695.21     75.31 o
   3  13   9      277.83      265.39     44.21 o
   4  13   9     9026.29     8922.98    166.53 o
   5  13   9     3567.70     3599.40     96.96 o
   6  13   9     4595.66     4638.52    133.13 o
   7  13   9     3847.14     3721.54    119.52 o
   8  13   9     1692.61     1597.20     90.63 o
   9  13   9      259.57      361.81     86.43 o
  10  13   9     3816.91     3901.01    117.36 o
  11  13   9      123.19      140.04     43.35 o
  12  13   9     2141.48     2202.13    104.83 o
  13  13   9       90.10        7.00     38.97 o
  14  13   9       40.29       79.93     73.65 o
   0  14   9     5614.60     6060.27    145.44 o
   1  14   9     4159.05     4232.72     78.47 o
   2  14   9     2598.26     2863.98     80.83 o
   3  14   9      644.37      700.71     52.29 o
   4  14   9      605.70      620.84     56.75 o
   5  14   9       45.91        8.94     14.90 o
   6  14   9        8.14        7.98     32.43 o
   7  14   9      129.80       71.36     42.42 o
   8  14   9      161.85      146.06     43.35 o
   9  14   9      553.83      653.80     77.96 o
  10  14   9      982.83      970.26     70.60 o
  11  14   9      176.51      276.95     51.42 o
  12  14   9     2893.89     3158.12    119.02 o
  13  14   9     1156.30     1099.82     92.36 o
  14  14   9     1199.60     1122.99    204.46 o
   1  15   9       66.25       67.25     24.08 o
   2  15   9       76.40       66.61     28.10 o
   3  15   9     1167.14     1103.60     64.09 o
   4  15   9     5378.91     5014.34    216.55 o
   5  15   9      120.82       81.75     37.03 o
   6  15   9     3415.69     3378.94    138.96 o
   7  15   9     1417.45     1345.83    103.65 o
   8  15   9     2827.13     3204.34    146.37 o
   9  15   9     1175.18     1150.09     99.04 o
  10  15   9     2222.84     2624.27    120.97 o
  11  15   9       51.96       49.66     40.74 o
  12  15   9      549.22      692.94     78.69 o
  13  15   9       88.08       77.96     61.96 o
   0  16   9      724.43      777.44     92.27 o
   1  16   9      735.02      749.45     48.50 o
   2  16   9      184.90      151.75     32.13 o
   3  16   9      250.80      213.85     48.15 o
   4  16   9      750.97      639.62     61.66 o
   5  16   9      145.98      182.05     44.22 o
   6  16   9      463.26      353.57     78.84 o
   7  16   9     1190.60     1433.99    110.58 o
   8  16   9        8.00        0.15     68.21 o
   9  16   9        2.86       56.37     54.35 o
  10  16   9      125.93       97.73     58.41 o
  11  16   9     3304.84     3660.91    206.84 o
  12  16   9       31.68      -23.10     49.14 o
  13  16   9       85.30       90.48     82.11 o
   1  17   9       31.46       56.89     29.02 o
   2  17   9       60.19       46.33     29.02 o
   3  17   9      595.79      537.86     54.52 o
   4  17   9        9.27       -5.88     35.43 o
   5  17   9      142.61       80.33     41.74 o
   6  17   9      724.09      743.49    123.91 o
   7  17   9       92.72      156.14     55.86 o
   8  17   9       89.51      226.80     64.25 o
   9  17   9     1352.75     1311.25    121.30 o
  10  17   9        9.69      -17.99     54.49 o
  11  17   9       21.20       94.53     75.99 o
  12  17   9      143.93      109.71    143.29 o
   0  18   9     3730.02     3799.30    143.37 o
   1  18   9      115.72      117.07     36.35 o
   2  18   9     1090.80     1067.82     65.16 o
   3  18   9        8.83       12.49     35.09 o
   4  18   9      680.07      587.14     65.97 o
   5  18   9      228.80      192.19     60.01 o
   6  18   9      302.57      493.91     76.51 o
   7  18   9       31.62       54.71     31.60 o
   8  18   9        3.41      -47.20     47.20 o
   9  18   9        1.59        0.69     61.09 o
  10  18   9        7.83       25.41     57.06 o
  11  18   9      630.63      751.06    176.17 o
   1  19   9       40.62       27.08     32.71 o
   2  19   9      607.89      534.36     53.07 o
   3  19   9       39.47      104.31     51.84 o
   4  19   9      507.22      418.71     62.20 o
   5  19   9     1244.20     1334.77    112.66 o
   6  19   9     4476.28     4310.48    173.18 o
   7  19   9     3162.14     3172.08    156.83 o
   8  19   9     3301.65     3556.55    168.85 o
   9  19   9     1604.60     1752.23    147.60 o
  10  19   9      556.40      708.39    224.99 o
   0  20   9     3317.03     3536.10    152.23 o
   1  20   9      715.09      764.94     57.47 o
   2  20   9      452.84      499.65     62.37 o
   3  20   9      383.69      259.04     54.68 o
   4  20   9      249.16      246.82     58.62 o
   5  20   9       23.98       18.25     54.89 o
   6  20   9      119.05       60.58     60.11 o
   7  20   9       51.32       65.74     57.49 o
   8  20   9      543.23      928.81    133.54 o
   9  20   9       97.98      144.65     88.64 o
   1  21   9     1549.74     1544.82     91.70 o
   2  21   9      916.43      923.89     68.57 o
   3  21   9       32.86       31.50     49.06 o
   4  21   9       14.92      -11.84     45.21 o
   5  21   9      140.21      156.42     58.24 o
   6  21   9      100.63      155.63     73.95 o
   7  21   9      288.90      328.77     77.80 o
   8  21   9       33.27       -6.55    106.25 o
   0  22   9     2329.45     2621.35    189.40 o
   1  22   9        2.45       12.21     52.06 o
   2  22   9      273.76      266.00     55.45 o
   3  22   9       26.99       39.82     49.87 o
   4  22   9       35.35       15.93     61.03 o
   5  22   9       19.06       87.66     51.75 o
   6  22   9       15.03      147.09     85.84 o
   1  23   9      190.22      218.02     64.78 o
   2  23   9       71.42      -12.28     79.77 o
   3  23   9      638.71      733.90    100.11 o
   4  23   9      267.61      258.95    122.75 o
   0   0  10    15868.18    14335.42    180.19 o
   1   0  10    13087.71    13134.05    148.32 o
   2   0  10    10493.23    10105.99     97.09 o
   3   0  10    10381.99    10808.86    109.27 o
   4   0  10    71718.03    74152.68    600.91 o
   5   0  10      521.79      481.60     19.31 o
   6   0  10     1076.11     1127.49     27.41 o
   7   0  10      755.07      705.08     25.65 o
   8   0  10      531.13      578.66     26.54 o
   9   0  10     8058.71     7990.14    114.20 o
  10   0  10     8693.59     8824.73    163.79 o
  11   0  10      636.16      673.99     50.39 o
  12   0  10    10583.72    10243.14    240.40 o
  13   0  10      678.27      593.03    116.28 o
  14   0  10     1390.62     1168.96    160.82 o
  15   0  10      772.05      854.29    152.89 o
  16   0  10      652.93      531.92    138.12 o
  17   0  10      290.51      224.32    129.49 o
   1   1  10     6768.67     6738.52     53.22 o
   2   1  10     1852.02     1669.26     19.87 o
   3   1  10     5830.61     6530.21     45.91 o
   4   1  10    10462.75     9791.50     66.45 o
   5   1  10      477.13      510.27     12.65 o
   6   1  10     8322.05     7748.42     57.56 o
   7   1  10     1292.76     1418.06     21.21 o
   8   1  10      406.98      432.25     18.33 o
   9   1  10      115.13       90.48     14.43 o
  10   1  10     2344.49     2440.57     54.50 o
  11   1  10       36.01       37.09     19.70 o
  12   1  10     1594.60     1625.73     74.30 o
  13   1  10      322.35      331.72     49.32 o
  14   1  10       17.20       24.23     37.94 o
  15   1  10        3.35       -3.16     60.01 o
  16   1  10      338.04      180.19     89.56 o
  17   1  10       44.77      -94.86     94.86 o
   0   2  10     5240.26     6328.04     74.45 o
   1   2  10      378.97      436.58     11.98 o
   2   2  10    15882.56    15862.67    107.11 o
   3   2  10     2529.88     2596.58     25.11 o
   4   2  10    10203.14    10165.69     70.00 o
   5   2  10      787.14      683.70     14.41 o
   6   2  10      632.02      668.15     15.75 o
   7   2  10       92.33      140.47     10.12 o
   8   2  10     1934.23     1987.78     31.60 o
   9   2  10     2370.53     2305.41     44.99 o
  10   2  10      126.84      109.41     20.73 o
  11   2  10       63.96       40.23     20.61 o
  12   2  10     1780.62     1737.28     71.80 o
  13   2  10       61.87       58.67     34.91 o
  14   2  10       66.44       44.58     50.59 o
  15   2  10      519.20      466.01     89.45 o
  16   2  10      234.23       83.70    163.52 o
  17   2  10        3.61      -69.71     69.71 o
   1   3  10        8.03       23.12      5.87 o
   2   3  10     1193.16     1243.44     20.22 o
   3   3  10     1916.97     2148.94     22.22 o
   4   3  10     5942.06     6446.27     47.23 o
   5   3  10     6366.15     6835.54     51.81 o
   6   3  10      988.31     1121.21     18.73 o
   7   3  10      592.89      571.92     16.64 o
   8   3  10     2691.15     2688.77     38.31 o
   9   3  10     1733.13     1753.94     53.31 o
  10   3  10      503.22      456.28     28.92 o
  11   3  10        3.84      -18.19     19.50 o
  12   3  10        2.67      -16.12     25.88 o
  13   3  10      249.48       89.24     41.47 o
  14   3  10      121.87      136.05     49.49 o
  15   3  10       14.75       15.40     50.60 o
  16   3  10        2.43      -62.62     62.62 o
  17   3  10      183.63      176.34     84.52 o
   0   4  10    26982.66    26730.52    276.72 o
   1   4  10      292.83      248.65     10.20 o
   2   4  10    21126.79    21085.46    141.43 o
   3   4  10      998.53      971.56     16.87 o
   4   4  10    30965.26    32471.16    190.48 o
   5   4  10     3248.68     3423.56     33.88 o
   6   4  10     9984.39    10460.71     78.33 o
   7   4  10       66.35       37.22      9.47 o
   8   4  10      321.84      299.33     18.71 o
   9   4  10        2.32       16.56     14.23 o
  10   4  10     4950.97     4766.02     79.12 o
  11   4  10      491.13      525.08     39.85 o
  12   4  10      595.61      481.27     60.43 o
  13   4  10      662.53      601.03     62.26 o
  14   4  10     2127.96     2151.85    111.51 o
  15   4  10      107.86       53.45     58.46 o
  16   4  10      877.90      658.36     87.04 o
  17   4  10       28.59      -19.28    108.01 o
   1   5  10      245.83      295.83     10.41 o
   2   5  10    13037.76    13183.21     99.77 o
   3   5  10        1.01       -0.48      5.70 o
   4   5  10     5821.40     5210.53     48.74 o
   5   5  10      460.45      471.15     14.63 o
   6   5  10    13021.00    12562.88     94.92 o
   7   5  10     2575.13     2520.14     38.01 o
   8   5  10    19666.25    19688.51    216.91 o
   9   5  10     1175.75     1242.39     41.99 o
  10   5  10      922.87      923.87     52.38 o
  11   5  10       90.64      166.55     34.70 o
  12   5  10     3720.99     3553.48    127.44 o
  13   5  10      222.36      128.52     47.36 o
  14   5  10      230.36      199.20     52.63 o
  15   5  10       24.48      -19.40     44.90 o
  16   5  10      937.39      986.35    112.45 o
  17   5  10      141.60      200.99    129.73 o
   0   6  10    25149.17    24090.18    229.15 o
   1   6  10       13.99        8.31      5.40 o
   2   6  10     7087.41     6298.00     51.90 o
   3   6  10      367.85      390.97     13.04 o
   4   6  10     1970.99     1834.83     26.00 o
   5   6  10      765.56      738.28     18.87 o
   6   6  10     3587.44     3906.68     51.80 o
   7   6  10      447.62      450.08     25.21 o
   8   6  10     2342.57     2448.80     53.58 o
   9   6  10      527.47      482.07     30.09 o
  10   6  10     3225.69     3321.70     73.26 o
  11   6  10      206.48      151.98     40.21 o
  12   6  10     3308.60     3356.78    115.79 o
  13   6  10      249.80      133.20     48.60 o
  14   6  10     5249.71     5336.74    158.86 o
  15   6  10        8.91      -30.10     45.71 o
  16   6  10     1794.63     1941.62    142.07 o
   1   7  10        9.58       14.89      6.23 o
   2   7  10    17713.36    18835.53    133.79 o
   3   7  10       76.09      100.87      9.24 o
   4   7  10     3637.77     3649.78     39.65 o
   5   7  10     4492.45     4669.57     51.16 o
   6   7  10     4670.45     4730.74     62.93 o
   7   7  10     5396.86     5155.24     79.88 o
   8   7  10     3018.61     3158.97     66.41 o
   9   7  10       18.34       13.12     21.09 o
  10   7  10     1639.95     1574.40     66.76 o
  11   7  10       57.21       35.89     31.58 o
  12   7  10      412.83      486.62     58.75 o
  13   7  10       19.84       21.02     41.78 o
  14   7  10      253.77      218.55     53.81 o
  15   7  10       11.33       18.74     49.41 o
  16   7  10      183.15      148.58     69.53 o
   0   8  10       23.44       11.58     10.94 o
   1   8  10      552.82      572.21     15.90 o
   2   8  10      934.81      984.52     19.93 o
   3   8  10      111.69      148.94     11.36 o
   4   8  10      457.20      496.85     17.75 o
   5   8  10      647.11      665.31     32.63 o
   6   8  10      238.75      235.85     23.71 o
   7   8  10      271.03      198.64     28.07 o
   8   8  10      267.18      238.22     30.23 o
   9   8  10       20.17       37.16     22.46 o
  10   8  10      132.29       90.84     28.51 o
  11   8  10     1654.15     1551.30     95.42 o
  12   8  10       95.30       80.64     41.99 o
  13   8  10       13.31      -21.56     39.43 o
  14   8  10      101.84       69.81     48.73 o
  15   8  10        0.37      -43.77     43.77 o
  16   8  10      183.36      157.79     91.75 o
   1   9  10      941.23      926.59     19.49 o
   2   9  10      302.63      260.39     14.27 o
   3   9  10      773.64      897.07     23.48 o
   4   9  10     1751.68     1819.18     36.36 o
   5   9  10      495.34      437.36     27.93 o
   6   9  10      103.60       47.53     18.25 o
   7   9  10      404.35      406.68     37.73 o
   8   9  10       30.86        7.21     21.81 o
   9   9  10       16.76       -2.56     33.86 o
  10   9  10     1049.62     1047.34     74.42 o
  11   9  10     1822.73     1807.51     84.87 o
  12   9  10       13.33      -16.52     37.38 o
  13   9  10      163.42      134.56     49.55 o
  14   9  10        7.34      -43.28     43.53 o
  15   9  10      171.20       81.89     55.02 o
  16   9  10        8.88       39.93     84.64 o
   0  10  10    24639.93    23169.99    253.55 o
   1  10  10        5.53       -1.56      8.89 o
   2  10  10     5966.92     5672.18     57.44 o
   3  10  10        8.75        1.40      9.76 o
   4  10  10      302.58      340.16     25.49 o
   5  10  10     4955.91     4830.47     87.59 o
   6  10  10        6.76       15.91     19.60 o
   7  10  10       13.41       -1.63     20.92 o
   8  10  10      555.87      404.95     54.46 o
   9  10  10      278.39      213.06     34.08 o
  10  10  10     1553.59     1500.25     98.45 o
  11  10  10        0.50       -8.52     32.20 o
  12  10  10     2205.24     2225.39     99.31 o
  13  10  10       15.23       -3.95     43.67 o
  14  10  10     2634.62     2824.85    162.22 o
  15  10  10      324.71      365.56     92.19 o
  16  10  10     2242.80     2188.12    264.43 o
   1  11  10      217.30      187.43     13.25 o
   2  11  10      223.17      283.30     16.61 o
   3  11  10      103.19       85.77     24.11 o
   4  11  10    10385.32    10610.64    164.20 o
   5  11  10      761.79      881.04     46.56 o
   6  11  10     9299.72     9141.99    167.30 o
   7  11  10      583.19      549.39     45.83 o
   8  11  10     5317.25     5255.48    140.17 o
   9  11  10      683.85      696.45     76.72 o
  10  11  10     6095.38     5938.87    157.25 o
  11  11  10      421.12      378.34     81.14 o
  12  11  10      114.45      152.77     49.06 o
  13  11  10        3.50       -2.66     44.82 o
  14  11  10       72.10       89.60     51.93 o
  15  11  10       84.88       32.24     69.56 o
   0  12  10      270.28      319.79     28.56 o
   1  12  10       11.17        5.56     11.65 o
   2  12  10     6165.11     6513.23    110.44 o
   3  12  10      592.21      503.96     37.77 o
   4  12  10     6690.64     6216.09    195.59 o
   5  12  10        0.62       13.08     24.84 o
   6  12  10     3437.85     3098.61     90.14 o
   7  12  10       13.62       -6.42     27.02 o
   8  12  10      582.25      571.51     56.14 o
   9  12  10      318.54      265.95     56.22 o
  10  12  10      434.31      370.05     48.50 o
  11  12  10      113.82       89.58     46.50 o
  12  12  10     3274.94     3355.53    129.07 o
  13  12  10      215.58      212.94     57.30 o
  14  12  10      925.01      968.65     88.60 o
  15  12  10      378.11      318.90    103.20 o
   1  13  10      299.42      315.24     28.66 o
   2  13  10      909.44      883.02     44.42 o
   3  13  10      113.33      130.63     34.90 o
   4  13  10      977.88      703.07     55.09 o
   5  13  10      116.54      121.58     36.76 o
   6  13  10     1582.66     1494.07     99.40 o
   7  13  10        1.84       11.38     28.63 o
   8  13  10      320.56      342.21     52.16 o
   9  13  10       54.38       62.15     44.88 o
  10  13  10      153.37      117.03     40.50 o
  11  13  10      125.16      145.13     43.85 o
  12  13  10      315.34      234.76     48.13 o
  13  13  10        4.06       -7.64     48.04 o
  14  13  10      442.68      416.40     82.77 o
   0  14  10      648.66      716.74     56.70 o
   1  14  10        3.76       -7.92     18.85 o
   2  14  10     3601.67     3666.67     84.88 o
   3  14  10     1083.40     1163.69     72.18 o
   4  14  10      672.64      875.13     64.98 o
   5  14  10     1505.00     1389.40    113.56 o
   6  14  10       22.66       -0.64     33.61 o
   7  14  10      184.89      166.75     49.81 o
   8  14  10       94.24       94.40     41.85 o
   9  14  10       10.97       40.63     40.69 o
  10  14  10      127.23       74.07     36.55 o
  11  14  10      153.02      144.72     61.36 o
  12  14  10     1276.85     1288.54     86.21 o
  13  14  10       11.09       31.88     42.56 o
  14  14  10     1479.80     1171.19    204.51 o
   1  15  10     2432.67     2292.26     65.39 o
   2  15  10      349.19      327.51     35.53 o
   3  15  10      181.87      204.14     37.72 o
   4  15  10     2029.24     2102.74     96.65 o
   5  15  10        0.51       43.54     32.53 o
   6  15  10     5322.79     5540.62    151.59 o
   7  15  10      579.88      657.06     78.57 o
   8  15  10     3302.28     3012.79    137.18 o
   9  15  10      128.93       98.97     56.83 o
  10  15  10     1100.61     1142.44     77.90 o
  11  15  10      192.95      150.87     47.35 o
  12  15  10     1555.73     1798.80    142.34 o
  13  15  10      376.63      423.64     80.34 o
   0  16  10     3077.72     2907.27    105.43 o
   1  16  10      174.15      112.90     29.90 o
   2  16  10     8244.48     8285.35    143.03 o
   3  16  10      105.79      110.94     36.04 o
   4  16  10     1960.64     1815.78     96.81 o
   5  16  10      100.69      142.52     41.99 o
   6  16  10      341.61      457.20    118.35 o
   7  16  10       18.95       26.99     48.27 o
   8  16  10      114.70       54.63     53.16 o
   9  16  10       29.93      -14.47     53.98 o
  10  16  10     1221.73     1360.95     96.61 o
  11  16  10      298.49      379.59     98.24 o
  12  16  10     1701.15     1683.18    132.36 o
   1  17  10      121.08      110.37     31.08 o
   2  17  10      142.76      213.48     38.75 o
   3  17  10     1384.90     1294.49     88.99 o
   4  17  10     2402.89     2411.43    107.84 o
   5  17  10     1151.88     1184.73     85.34 o
   6  17  10     1836.13     1509.50    220.62 o
   7  17  10       83.30       62.17     53.70 o
   8  17  10     1151.89     1157.85    133.39 o
   9  17  10       52.69       22.71     56.67 o
  10  17  10     1222.79     1123.66    108.95 o
  11  17  10      139.18       82.87     97.53 o
  12  17  10       83.93      136.34     82.60 o
   0  18  10     2540.74     2476.61    128.53 o
   1  18  10       14.35       21.62     29.97 o
   2  18  10      112.05       63.17     36.07 o
   3  18  10      396.57      318.26     44.96 o
   4  18  10      623.77      706.31     77.89 o
   5  18  10      500.04      460.80     73.90 o
   6  18  10      786.71      818.70    158.61 o
   7  18  10       66.07      132.81     57.90 o
   8  18  10       61.72       45.62     57.67 o
   9  18  10      634.15      749.76     96.19 o
  10  18  10       39.99      -22.93     52.84 o
  11  18  10      735.52      939.62    190.19 o
   1  19  10      869.17      698.72     54.25 o
   2  19  10        0.24       86.96     37.88 o
   3  19  10     1211.68     1335.46     80.22 o
   4  19  10        9.66       29.75     37.53 o
   5  19  10      367.49      360.51     70.34 o
   6  19  10        0.46      -11.59     82.94 o
   7  19  10      102.29      212.31     80.98 o
   8  19  10       34.06       17.36     63.89 o
   9  19  10      626.36      619.68     91.48 o
  10  19  10       34.92      -19.18     75.00 o
   0  20  10     2336.74     2276.98    171.99 o
   1  20  10      282.44      301.93     48.13 o
   2  20  10     1210.88     1283.14     88.30 o
   3  20  10      107.94      124.64     42.72 o
   4  20  10       43.43       63.14     55.27 o
   5  20  10      265.72      349.38     62.98 o
   6  20  10      175.16      228.39     71.60 o
   7  20  10      320.16      273.33     70.83 o
   8  20  10        9.70       49.05     74.67 o
   9  20  10        2.26       17.47     74.04 o
   1  21  10       60.62      -27.22     41.05 o
   2  21  10      579.15      697.72     62.62 o
   3  21  10      650.05      619.87     74.41 o
   4  21  10     1005.18      941.27     86.67 o
   5  21  10       22.07       97.09     61.14 o
   6  21  10     3297.53     3479.54    263.54 o
   7  21  10      889.85      901.25    104.46 o
   0  22  10     1088.83     1116.95    133.74 o
   1  22  10       32.05      118.37     46.96 o
   2  22  10     3846.16     3935.51    132.36 o
   3  22  10       24.40       18.20     52.30 o
   4  22  10      941.33     1055.08     94.46 o
   5  22  10       61.07        2.07     51.00 o
   6  22  10       17.07       83.21     82.67 o
   1  23  10       57.72       73.76     58.38 o
   2  23  10      264.90      272.83     93.49 o
   3  23  10       34.53       80.83     83.30 o
   1   1  11     4166.71     4448.54     39.41 o
   2   1  11      238.90      186.07      8.82 o
   3   1  11     4262.05     3936.82     35.43 o
   4   1  11        8.13       41.89      6.90 o
   5   1  11      900.39     1310.56     19.21 o
   6   1  11       71.67       66.30      8.19 o
   7   1  11     5418.59     5345.26     49.30 o
   8   1  11     1940.46     2042.01     38.15 o
   9   1  11     2582.20     2743.06     47.72 o
  10   1  11       38.87       56.36     19.18 o
  11   1  11     1069.27     1018.86     44.49 o
  12   1  11     1268.54     1240.08     76.73 o
  13   1  11      609.85      488.61     55.95 o
  14   1  11      761.11      823.88    102.25 o
  15   1  11      499.58      379.69     84.48 o
  16   1  11       21.08       82.42     94.41 o
   0   2  11     2938.89     2597.07     41.14 o
   1   2  11    31188.70    30457.15    193.99 o
   2   2  11      581.18      477.11     14.49 o
   3   2  11    13296.32    12984.16     83.99 o
   4   2  11       28.15       88.48      7.28 o
   5   2  11     4550.77     4962.57     41.43 o
   6   2  11       36.03       43.74      7.23 o
   7   2  11     1934.75     1925.28     26.20 o
   8   2  11        1.19       -0.74     10.84 o
   9   2  11     1087.27     1162.32     40.51 o
  10   2  11     1595.02     1539.08     47.86 o
  11   2  11     4344.12     4213.73     90.22 o
  12   2  11      685.59      692.67     52.39 o
  13   2  11     2069.87     2038.32    119.62 o
  14   2  11      251.12      301.76     54.84 o
  15   2  11     3931.21     4154.46    164.76 o
  16   2  11      353.37      353.56    121.75 o
   1   3  11     2742.11     2896.55     29.34 o
   2   3  11    10966.61    11301.15     85.19 o
   3   3  11     9396.23     9398.32     64.31 o
   4   3  11    24348.08    24785.50    149.23 o
   5   3  11     6637.81     6795.77     52.86 o
   6   3  11    15579.90    15951.83    104.06 o
   7   3  11     3847.97     3967.31     44.39 o
   8   3  11     7235.70     7235.39     77.05 o
   9   3  11     4387.26     4242.56     74.52 o
  10   3  11     4093.41     4164.18     77.14 o
  11   3  11     4199.47     4337.83     93.36 o
  12   3  11     3123.58     3267.69    100.74 o
  13   3  11      431.36      468.91     58.11 o
  14   3  11      570.47      609.70     66.26 o
  15   3  11        4.17      -26.16     51.34 o
  16   3  11      374.17      376.83     77.88 o
  17   3  11      380.33      462.88    155.68 o
   0   4  11     1954.09     1799.63     31.70 o
   1   4  11     7990.80     8093.59     61.47 o
   2   4  11    12057.45    11961.35     83.29 o
   3   4  11     6706.17     6607.09     51.71 o
   4   4  11    18982.27    19804.50    124.96 o
   5   4  11     1559.53     1459.54     22.99 o
   6   4  11     1353.91     1316.03     21.66 o
   7   4  11      239.74      224.84     14.94 o
   8   4  11      426.99      427.61     23.16 o
   9   4  11     1046.27     1111.24     40.67 o
  10   4  11     2326.53     2335.78     58.64 o
  11   4  11      487.58      512.25     42.32 o
  12   4  11     2718.03     2808.13    105.40 o
  13   4  11      174.76      225.04     50.43 o
  14   4  11     1280.83     1540.77     96.72 o
  15   4  11     1862.74     1642.48    119.95 o
  16   4  11     1943.16     2150.91    142.08 o
  17   4  11       16.91      -16.84    111.98 o
   1   5  11     4501.08     5014.71     46.28 o
   2   5  11     1457.37     1483.95     21.21 o
   3   5  11      911.31     1050.00     18.44 o
   4   5  11      645.40      724.41     17.88 o
   5   5  11     1942.85     1824.93     27.75 o
   6   5  11     3526.89     3626.60     45.05 o
   7   5  11       79.40       72.77     13.38 o
   8   5  11     3949.58     3679.92     60.10 o
   9   5  11      789.84      939.11     40.64 o
  10   5  11        3.15      -13.40     18.45 o
  11   5  11      328.08      291.55     45.37 o
  12   5  11        1.50      -31.65     35.00 o
  13   5  11      504.00      453.86     81.39 o
  14   5  11        0.79        2.56     41.78 o
  15   5  11      367.68      381.86     62.92 o
  16   5  11       28.10      101.10     64.33 o
   0   6  11     4989.83     4618.65     62.39 o
   1   6  11    13447.31    14085.05     99.04 o
   2   6  11     1638.35     1895.63     24.53 o
   3   6  11     4196.47     4168.07     44.70 o
   4   6  11     6971.34     6947.69     61.67 o
   5   6  11       67.07      120.09     11.01 o
   6   6  11     1152.66     1125.57     29.05 o
   7   6  11     5827.51     5645.06     80.91 o
   8   6  11        2.19        1.62     14.82 o
   9   6  11       21.34       30.75     20.83 o
  10   6  11     1099.19     1101.64     51.42 o
  11   6  11        4.02       59.13     39.72 o
  12   6  11      692.46      771.67     74.51 o
  13   6  11      446.86      384.20     56.19 o
  14   6  11      386.17      303.07     55.88 o
  15   6  11     3808.73     4025.75    144.52 o
  16   6  11      472.35      333.16     79.23 o
   1   7  11      148.55      134.19      9.06 o
   2   7  11     1387.79     1481.46     26.77 o
   3   7  11     1292.57     1389.15     27.60 o
   4   7  11     7340.88     7410.29     71.29 o
   5   7  11       83.05       83.73     13.15 o
   6   7  11    12345.33    12054.04    134.59 o
   7   7  11     2928.11     2998.66     63.09 o
   8   7  11     4370.73     4386.77    114.20 o
   9   7  11      330.47      377.06     33.18 o
  10   7  11     3100.52     3293.98     99.54 o
  11   7  11       84.30       50.05     36.18 o
  12   7  11     1782.30     1697.17     94.40 o
  13   7  11      436.99      378.94     58.11 o
  14   7  11       79.98       22.77     45.98 o
  15   7  11      120.57       70.84     58.08 o
  16   7  11       43.06      -61.76     61.76 o
   0   8  11    12955.83    12751.13    143.80 o
   1   8  11    20041.09    20231.17    147.16 o
   2   8  11     4557.58     4733.85     48.19 o
   3   8  11     3470.28     3468.04     42.31 o
   4   8  11     1786.14     1979.96     34.17 o
   5   8  11     7340.82     7216.33     96.99 o
   6   8  11     1239.22     1284.32     44.16 o
   7   8  11     3577.69     3528.69     74.22 o
   8   8  11     1532.04     1484.93     60.26 o
   9   8  11     1200.95     1229.52     54.70 o
  10   8  11      512.08      523.71     52.46 o
  11   8  11     2310.23     2352.77     90.94 o
  12   8  11      807.12      933.37     74.78 o
  13   8  11     1545.16     1602.92    220.37 o
  14   8  11      791.73      926.73     82.50 o
  15   8  11      618.39      621.58     77.06 o
  16   8  11      300.49      287.68     81.65 o
   1   9  11     3623.52     3526.65     39.44 o
   2   9  11      140.49      104.87      9.86 o
   3   9  11      537.39      607.84     25.63 o
   4   9  11      459.29      443.90     23.01 o
   5   9  11      259.15      245.50     22.85 o
   6   9  11       47.93       38.93     18.37 o
   7   9  11     1066.70     1158.43     53.40 o
   8   9  11      585.89      558.55     40.73 o
   9   9  11     3601.43     3541.22     82.68 o
  10   9  11      507.73      492.07     53.34 o
  11   9  11      343.84      400.64     53.30 o
  12   9  11       25.55      -20.56     37.49 o
  13   9  11      468.62      456.98     89.35 o
  14   9  11        3.88        1.92     49.27 o
  15   9  11      141.60      134.11     57.69 o
  16   9  11        3.92       23.12    117.48 o
   0  10  11      158.44      127.58     18.14 o
   1  10  11     1271.67     1199.78     28.64 o
   2  10  11      650.33      641.65     22.60 o
   3  10  11     1533.00     1604.47     35.66 o
   4  10  11      678.39      658.32     38.92 o
   5  10  11      504.19      382.50     33.13 o
   6  10  11       24.05       -7.85     18.00 o
   7  10  11       99.55       59.97     18.64 o
   8  10  11       56.09       29.70     17.40 o
   9  10  11      888.91      969.06     68.27 o
  10  10  11      407.84      437.26     47.69 o
  11  10  11       41.82       56.94     36.21 o
  12  10  11      357.35      359.16     49.88 o
  13  10  11      125.05      154.58     49.75 o
  14  10  11      453.42      436.40     67.11 o
  15  10  11      289.33      249.20     62.78 o
   1  11  11       58.60       50.87     12.32 o
   2  11  11      292.57      241.50     19.27 o
   3  11  11      663.66      686.78     50.38 o
   4  11  11     2988.05     2909.17     73.23 o
   5  11  11      475.91      358.79     33.86 o
   6  11  11      184.54      164.96     32.00 o
   7  11  11     3160.97     3138.46     94.32 o
   8  11  11     1282.62     1334.38     68.19 o
   9  11  11      268.45      184.60     70.83 o
  10  11  11      208.32      237.70     48.72 o
  11  11  11       31.87        6.43     35.28 o
  12  11  11      162.21       93.77     41.18 o
  13  11  11        6.24       31.46     46.92 o
  14  11  11        9.91       -4.12     50.86 o
  15  11  11        6.93      -31.55     77.35 o
   0  12  11       74.07        7.26     14.58 o
   1  12  11     1763.12     1748.37     43.45 o
   2  12  11      911.87      914.16     50.38 o
   3  12  11     2375.28     2259.09     92.76 o
   4  12  11      157.81      175.55     36.18 o
   5  12  11      589.92      589.40     52.19 o
   6  12  11       59.08       86.48     29.68 o
   7  12  11       86.68       97.68     32.26 o
   8  12  11       27.17       46.91     34.86 o
   9  12  11      179.65      150.67     51.21 o
  10  12  11      559.08      519.24     61.14 o
  11  12  11      828.19      708.73     69.35 o
  12  12  11       56.72      102.42     50.07 o
  13  12  11     1963.00     1845.68    128.45 o
  14  12  11       44.93       37.25     52.93 o
  15  12  11      100.83      101.71    132.06 o
   1  13  11        8.20      -17.97     17.97 o
   2  13  11      946.48      879.91     50.45 o
   3  13  11      176.45      162.41     32.07 o
   4  13  11     4041.27     3674.23    109.78 o
   5  13  11    12452.25    11722.84    231.45 o
   6  13  11     5247.78     5294.92    141.32 o
   7  13  11     1288.18     1344.05     71.63 o
   8  13  11     3470.93     3575.05    121.30 o
   9  13  11     3056.47     3153.17    135.28 o
  10  13  11     2514.65     2537.97    103.39 o
  11  13  11     2256.83     2363.17    119.89 o
  12  13  11       21.21       34.00     46.61 o
  13  13  11      117.41      102.34     54.10 o
  14  13  11        3.02       54.74     63.41 o
   0  14  11     9063.38     8729.39    184.84 o
   1  14  11     8565.08     8133.90    118.27 o
   2  14  11     7936.34     8057.96    135.05 o
   3  14  11     3919.62     3918.78    144.10 o
   4  14  11     1721.41     1644.02     86.58 o
   5  14  11      250.70      183.98     52.83 o
   6  14  11      217.77      188.23     43.24 o
   7  14  11        0.08       33.44     42.65 o
   8  14  11       17.11       39.10     46.51 o
   9  14  11       92.60       82.65     44.63 o
  10  14  11       30.79       -0.12     21.96 o
  11  14  11       23.79        9.57     39.08 o
  12  14  11      938.19      890.07    115.02 o
  13  14  11     1695.37     1863.65    115.31 o
  14  14  11     3524.69     3187.64    317.08 o
   1  15  11      326.52      239.96     31.31 o
   2  15  11      156.03      101.06     29.11 o
   3  15  11      680.48      633.97     52.42 o
   4  15  11     4026.50     3906.29    123.23 o
   5  15  11     1336.04     1320.89    140.40 o
   6  15  11      121.31       65.53     39.10 o
   7  15  11     1038.53      949.70     97.25 o
   8  15  11     1602.21     1757.99    121.25 o
   9  15  11     3638.72     3862.99    160.99 o
  10  15  11     2283.84     2367.25    121.45 o
  11  15  11     1150.92     1157.31    123.50 o
  12  15  11        2.42      -24.70     47.71 o
  13  15  11        1.70       71.31     82.12 o
   0  16  11      454.34      407.50     51.68 o
   1  16  11       13.01       20.68     26.11 o
   2  16  11      425.19      433.52     40.09 o
   3  16  11      623.44      566.84     49.06 o
   4  16  11       82.63       61.32     39.66 o
   5  16  11     1639.99     1668.52    108.76 o
   6  16  11      464.75      513.66     70.42 o
   7  16  11        0.07       87.09     52.06 o
   8  16  11      229.90      228.72     62.74 o
   9  16  11       49.58       30.83     52.68 o
  10  16  11     1394.66     1509.54    102.07 o
  11  16  11       19.40        2.78     72.10 o
  12  16  11       39.10       41.57     79.39 o
   1  17  11       52.78       67.80     31.40 o
   2  17  11      715.61      708.24     54.90 o
   3  17  11      872.51      805.57     57.16 o
   4  17  11       10.06       36.14     38.74 o
   5  17  11      261.87      267.33     50.96 o
   6  17  11      608.35      647.50    102.76 o
   7  17  11        4.51       15.52     47.87 o
   8  17  11      841.00      741.04     90.71 o
   9  17  11      203.25      159.49     64.34 o
  10  17  11      298.61      151.62     87.15 o
  11  17  11       19.90      -19.19     76.34 o
  12  17  11       23.12       74.85    126.59 o
   0  18  11     1212.04     1331.82    102.01 o
   1  18  11      580.26      561.96     48.70 o
   2  18  11     2622.03     2656.46     93.61 o
   3  18  11      130.01      125.34     38.62 o
   4  18  11      252.45      210.73     48.76 o
   5  18  11       12.28       20.62     35.51 o
   6  18  11       92.55      134.75     56.32 o
   7  18  11       69.38       91.42     58.73 o
   8  18  11       96.87       86.45     58.31 o
   9  18  11      712.33      647.30     91.70 o
  10  18  11      293.44      209.59     80.02 o
  11  18  11      967.87     1099.21    135.06 o
   1  19  11     2048.54     2201.16     92.83 o
   2  19  11      863.35      837.63     63.51 o
   3  19  11      392.67      462.77     56.84 o
   4  19  11       19.38       25.79     38.13 o
   5  19  11      431.14      366.21     61.11 o
   6  19  11     1349.79     1169.23     93.58 o
   7  19  11     1229.78     1008.06    129.91 o
   8  19  11      546.96      627.25    121.20 o
   9  19  11       91.52      119.06     81.95 o
  10  19  11       26.85      132.80     83.36 o
   0  20  11     1264.39     1271.67    126.85 o
   1  20  11     2149.90     2227.25     97.34 o
   2  20  11      108.16      138.41     42.77 o
   3  20  11      133.85      121.59     44.70 o
   4  20  11      886.07      868.54     84.18 o
   5  20  11       75.25      105.04     61.90 o
   6  20  11      663.23      744.46     79.39 o
   7  20  11      217.70      365.19     78.76 o
   8  20  11       17.44      -28.04     71.68 o
   9  20  11        2.97       44.42     78.78 o
   1  21  11       51.76       47.21     45.13 o
   2  21  11        2.66        0.43     41.72 o
   3  21  11       61.41       93.11     47.39 o
   4  21  11        1.63       52.42     48.82 o
   5  21  11      395.71      437.73     83.23 o
   6  21  11      370.92      241.82     73.22 o
   7  21  11      154.74      106.11     63.82 o
   0  22  11       97.17      136.02     68.55 o
   1  22  11        3.09        2.87     45.37 o
   2  22  11      387.99      399.23     62.17 o
   3  22  11      148.04      215.57     60.80 o
   4  22  11       86.69       49.43     52.99 o
   5  22  11       87.74      145.83     68.48 o
   1  23  11      563.90      640.84     99.57 o
   2  23  11       11.40        6.32     62.18 o
   0   0  12     2314.43     2418.80     69.30 o
   1   0  12     6494.40     5509.61     74.37 o
   2   0  12     8544.93     9262.98     97.22 o
   3   0  12    10573.40     9897.59     98.33 o
   4   0  12        1.08        7.73      8.01 o
   5   0  12       19.60       43.21     10.89 o
   6   0  12        0.27       -2.62     11.29 o
   7   0  12      412.39      477.46     22.81 o
   8   0  12      190.12      152.11     22.97 o
   9   0  12      116.72      147.64     29.27 o
  10   0  12        4.00       11.51     25.80 o
  11   0  12     2907.53     2974.53    100.19 o
  12   0  12      233.28      247.80     60.44 o
  13   0  12      256.85      174.08     54.55 o
  14   0  12       24.00       71.13     58.23 o
   1   1  12      127.51      181.04      9.62 o
   2   1  12       46.78       46.65      6.41 o
   3   1  12     3828.86     3239.24     31.78 o
   4   1  12    10257.34    11321.57     80.47 o
   5   1  12     8440.31     7963.97     60.32 o
   6   1  12     3393.25     3384.21     35.78 o
   7   1  12     3695.69     3767.62     40.01 o
   8   1  12       47.63       60.11     13.19 o
   9   1  12     3756.65     3810.10     60.26 o
  10   1  12      224.80      212.33     23.67 o
  11   1  12     3369.46     3588.65    106.49 o
  12   1  12      139.70      148.68     32.84 o
  13   1  12       16.70       66.06     39.06 o
  14   1  12      232.87      253.52    153.57 o
  15   1  12       12.21      -69.20     91.71 o
  16   1  12      380.30      195.79    103.79 o
   0   2  12      926.78     1009.74     31.48 o
   1   2  12     2663.24     2563.43     29.86 o
   2   2  12       79.55      131.31      8.45 o
   3   2  12     5864.28     5961.61     47.09 o
   4   2  12     9000.87     9376.51     67.39 o
   5   2  12      883.06      948.96     18.09 o
   6   2  12      305.06      366.04     12.74 o
   7   2  12       72.51       74.08     10.08 o
   8   2  12      705.51      714.73     26.01 o
   9   2  12      520.82      454.85     29.56 o
  10   2  12       49.14       64.17     19.63 o
  11   2  12      856.58      783.74     42.52 o
  12   2  12       52.93       63.66     32.29 o
  13   2  12      338.57      380.09     63.08 o
  14   2  12       19.33      -26.18     48.66 o
  15   2  12     1559.52     1664.22    118.49 o
  16   2  12      368.64      393.96     78.22 o
   1   3  12      102.96       68.17      7.14 o
   2   3  12     1875.73     2031.95     24.22 o
   3   3  12     1006.18      996.05     16.60 o
   4   3  12       39.27       62.74      7.47 o
   5   3  12     1366.04     1473.32     21.66 o
   6   3  12     3296.05     3297.08     34.82 o
   7   3  12      612.04      567.98     19.22 o
   8   3  12      140.36      148.61     14.99 o
   9   3  12        7.36        2.20     16.34 o
  10   3  12     1906.48     1735.48     54.23 o
  11   3  12      572.88      549.60     48.53 o
  12   3  12        8.85        8.65     31.44 o
  13   3  12       41.20       21.05     38.96 o
  14   3  12        0.09       12.00     44.16 o
  15   3  12      198.15      189.04     72.86 o
  16   3  12     1555.06     1797.48    129.63 o
  17   3  12      241.77      316.79    141.54 o
   0   4  12     2540.83     2504.79     39.62 o
   1   4  12    17341.21    16952.38    117.61 o
   2   4  12     8737.04     9036.19     65.07 o
   3   4  12      697.32      607.33     14.56 o
   4   4  12    10057.00    10505.73     75.45 o
   5   4  12       47.08       41.00      7.58 o
   6   4  12      220.73      288.08     14.81 o
   7   4  12       44.38       44.25     12.18 o
   8   4  12     1464.69     1569.31     40.11 o
   9   4  12       60.61       63.55     21.67 o
  10   4  12      164.55      167.06     23.98 o
  11   4  12      195.16      174.02     44.60 o
  12   4  12       18.49        4.28     36.17 o
  13   4  12     1579.47     1660.93     95.42 o
  14   4  12      342.53      292.73     57.46 o
  15   4  12     2129.81     2334.23    122.19 o
  16   4  12      785.99      793.71     95.00 o
  17   4  12      798.40      443.25    158.76 o
   1   5  12     2695.97     2842.93     31.97 o
   2   5  12      380.69      476.33     13.81 o
   3   5  12    12174.76    11831.71     91.19 o
   4   5  12     7788.22     8034.91     68.69 o
   5   5  12    28262.90    28295.62    202.45 o
   6   5  12      304.53      310.17     17.65 o
   7   5  12    51505.07    51218.82    415.13 o
   8   5  12       77.05       72.21     16.31 o
   9   5  12    15156.33    15469.49    181.86 o
  10   5  12      761.99      721.71     44.68 o
  11   5  12     5194.49     4938.14    119.74 o
  12   5  12        1.45      -28.83     36.68 o
  13   5  12      781.39      882.76     76.15 o
  14   5  12       78.55       71.66     47.93 o
  15   5  12       65.29       49.92     52.73 o
  16   5  12       43.22       62.36     61.80 o
   0   6  12        3.79       14.61     10.17 o
   1   6  12    20689.98    20532.66    153.16 o
   2   6  12     2594.91     2693.36     32.78 o
   3   6  12     4397.46     3896.68     43.63 o
   4   6  12      285.04      330.37     13.75 o
   5   6  12    16432.20    16065.96    135.90 o
   6   6  12      439.33      539.12     24.24 o
   7   6  12        3.10       13.14     15.63 o
   8   6  12      890.32      981.59     39.22 o
   9   6  12     6820.40     6860.77    109.13 o
  10   6  12       18.44       12.81     23.30 o
  11   6  12      686.03      685.56     65.74 o
  12   6  12       43.48       58.18     39.80 o
  13   6  12     2124.70     2174.70    147.22 o
  14   6  12       13.14       -9.35     42.18 o
  15   6  12     2267.52     2365.30    124.70 o
  16   6  12      561.18      865.12    102.87 o
   1   7  12     5823.99     6153.22     60.93 o
   2   7  12      628.86      630.42     17.26 o
   3   7  12       93.74       92.27     11.93 o
   4   7  12      121.36      141.75     12.45 o
   5   7  12      314.17      258.51     18.94 o
   6   7  12       69.97       32.99     18.34 o
   7   7  12     8338.58     8158.78    125.00 o
   8   7  12      803.62      818.78     42.89 o
   9   7  12     2094.15     2173.34     64.23 o
  10   7  12       32.46        7.66     23.40 o
  11   7  12      402.85      376.14     56.11 o
  12   7  12      440.16      396.11     56.69 o
  13   7  12      255.34      215.66     66.09 o
  14   7  12       26.06      -42.87     42.87 o
  15   7  12      950.07      892.35     84.95 o
  16   7  12      586.00      492.40    109.55 o
   0   8  12     1427.17     1492.82     58.38 o
   1   8  12     1065.23     1223.96     25.68 o
   2   8  12       64.37       54.17      9.37 o
   3   8  12      292.49      345.95     15.71 o
   4   8  12      385.08      331.99     17.86 o
   5   8  12      830.13      940.67     37.78 o
   6   8  12     9808.31     9562.25    131.10 o
   7   8  12      562.16      587.28     35.38 o
   8   8  12     2837.21     2903.51     76.83 o
   9   8  12      908.14      943.97     47.82 o
  10   8  12       12.02       -5.26     26.56 o
  11   8  12       46.64       43.03     41.18 o
  12   8  12       13.06        8.00     40.55 o
  13   8  12        6.64       80.08     43.62 o
  14   8  12      290.06      268.12     59.36 o
  15   8  12       65.66       42.36     51.66 o
  16   8  12      483.81      346.50    146.01 o
   1   9  12      603.07      704.34     22.43 o
   2   9  12      921.01      987.61     28.46 o
   3   9  12      146.65      145.60     15.32 o
   4   9  12        5.85       11.17     12.24 o
   5   9  12     3369.21     3300.28     74.40 o
   6   9  12      141.05      111.46     22.23 o
   7   9  12     4345.48     4422.26     95.01 o
   8   9  12     7997.89     7867.49    151.85 o
   9   9  12     2836.87     2839.73     81.40 o
  10   9  12      819.69      764.88     57.11 o
  11   9  12      154.73      187.51     41.60 o
  12   9  12      487.73      402.66     59.12 o
  13   9  12       11.17       79.44     49.44 o
  14   9  12       86.92       54.99     52.15 o
  15   9  12       17.12       -5.51     52.31 o
  16   9  12      825.18      983.49    191.83 o
   0  10  12       10.56        4.96     14.76 o
   1  10  12     1608.03     1486.65     38.88 o
   2  10  12        1.35        0.38     12.15 o
   3  10  12     3513.49     3476.36     73.65 o
   4  10  12     3906.90     3659.35     81.48 o
   5  10  12      295.77      261.03     29.38 o
   6  10  12       36.64        0.14     13.42 o
   7  10  12      297.90      281.80     36.39 o
   8  10  12        0.01        1.78     25.46 o
   9  10  12      165.70      185.87     41.93 o
  10  10  12       20.77        5.81     31.16 o
  11  10  12     1757.81     1723.01    119.19 o
  12  10  12      168.30      120.09     46.31 o
  13  10  12      324.66      258.49    102.57 o
  14  10  12        8.80      -24.20     46.51 o
  15  10  12      642.82      628.55     90.46 o
   1  11  12      390.82      351.78     23.70 o
   2  11  12       38.99        3.32     15.34 o
   3  11  12     1342.20     1370.99     89.99 o
   4  11  12      629.17      594.79     45.05 o
   5  11  12     9268.18     9144.04    151.60 o
   6  11  12        6.68      -14.75     23.31 o
   7  11  12     4481.73     4664.62    112.63 o
   8  11  12     1058.70      996.93     68.12 o
   9  11  12     7001.31     6717.80    325.81 o
  10  11  12      556.67      497.04     52.36 o
  11  11  12      564.65      528.16     59.11 o
  12  11  12        1.18      -34.86     38.09 o
  13  11  12      109.72       86.46     48.99 o
  14  11  12       50.11       45.60     52.61 o
  15  11  12       16.60      -74.52     74.52 o
   0  12  12     8868.41     8406.32    172.84 o
   1  12  12     2408.96     2719.45     55.42 o
   2  12  12      104.42       61.21     22.97 o
   3  12  12    11099.72    10871.59    190.79 o
   4  12  12        8.72       18.60     25.91 o
   5  12  12     3804.95     3800.49    131.26 o
   6  12  12      101.98       62.77     35.57 o
   7  12  12        2.31      -10.52     27.90 o
   8  12  12      112.00      100.05     33.41 o
   9  12  12       22.96       27.86     53.77 o
  10  12  12      342.68      343.11     55.55 o
  11  12  12     1355.84     1318.25    104.30 o
  12  12  12      214.94      169.96     47.64 o
  13  12  12     1957.52     2097.51    119.83 o
  14  12  12      400.64      348.16     80.00 o
   1  13  12        0.95       -0.50     19.53 o
   2  13  12     1561.90     1434.62     82.60 o
   3  13  12     1225.28     1214.23    106.64 o
   4  13  12      204.32      208.77     36.79 o
   5  13  12     1078.22     1157.60     96.39 o
   6  13  12      154.48      146.79     40.09 o
   7  13  12       25.22       -5.63     33.79 o
   8  13  12      605.89      479.82     55.91 o
   9  13  12      513.23      508.75     61.56 o
  10  13  12       86.20      133.89     35.59 o
  11  13  12      857.55      877.86     80.02 o
  12  13  12       22.87       23.82     46.15 o
  13  13  12        1.48       21.64     57.74 o
  14  13  12      519.87      365.36    112.43 o
   0  14  12     1899.18     1616.26     83.41 o
   1  14  12       19.81       15.96     24.34 o
   2  14  12      356.39      351.32     35.16 o
   3  14  12       31.37       31.62     27.27 o
   4  14  12       84.22      108.06     31.22 o
   5  14  12      246.50      323.43     73.38 o
   6  14  12     2130.75     2061.58    117.98 o
   7  14  12      121.90      117.09     41.34 o
   8  14  12       82.06       19.92     46.34 o
   9  14  12       66.57      105.28     55.68 o
  10  14  12      134.56      144.51     50.13 o
  11  14  12      105.75       76.10     41.59 o
  12  14  12       14.82        9.72     52.62 o
  13  14  12      608.49      555.56     81.66 o
   1  15  12      797.68      814.49     58.65 o
   2  15  12      392.74      396.29     38.45 o
   3  15  12     3634.21     3529.46    197.88 o
   4  15  12       28.45       71.86     31.27 o
   5  15  12     4351.83     4662.91    158.79 o
   6  15  12        5.10      -16.64     36.02 o
   7  15  12     3345.48     3318.38    144.19 o
   8  15  12     1761.43     1691.97    145.19 o
   9  15  12     2556.53     2159.05    138.94 o
  10  15  12       94.79       77.42     47.36 o
  11  15  12      802.30      735.35    116.48 o
  12  15  12      105.60      146.33     57.75 o
  13  15  12      339.67      167.02    128.10 o
   0  16  12     1722.83     1846.24     95.16 o
   1  16  12     9390.21     9584.97    158.63 o
   2  16  12       50.20       28.00     27.93 o
   3  16  12     5925.50     6162.25    163.15 o
   4  16  12      824.52      737.04     70.55 o
   5  16  12     1614.48     1399.85     88.99 o
   6  16  12       93.85       75.87     43.66 o
   7  16  12      163.31      144.91     55.58 o
   8  16  12      118.65      123.33     60.84 o
   9  16  12      473.55      453.26     78.21 o
  10  16  12       80.37       63.90     50.29 o
  11  16  12     1502.38     1513.03    121.60 o
  12  16  12      112.13      267.42     87.87 o
   1  17  12      276.52      286.67     41.73 o
   2  17  12       39.43       15.62     31.16 o
   3  17  12       77.27      114.06     38.62 o
   4  17  12      598.04      570.11     55.15 o
   5  17  12      273.71      158.88     41.05 o
   6  17  12       70.31      144.51     55.40 o
   7  17  12     3494.77     3399.49    266.74 o
   8  17  12      158.49      186.37     64.53 o
   9  17  12     1962.31     2016.24    138.65 o
  10  17  12        7.60       48.57     51.00 o
  11  17  12       15.65      113.54     71.22 o
   0  18  12      120.65      173.50     57.63 o
   1  18  12     3247.64     3218.20     91.47 o
   2  18  12      690.63      654.77     56.34 o
   3  18  12       33.60        9.62     37.07 o
   4  18  12      339.57      271.06     55.09 o
   5  18  12      342.40      315.46     51.05 o
   6  18  12       53.86        5.89     36.99 o
   7  18  12       13.80       70.05     59.06 o
   8  18  12      266.83      244.64     70.42 o
   9  18  12      551.01      675.85     93.49 o
  10  18  12       27.22      -38.98    123.63 o
   1  19  12       83.07       87.76     38.81 o
   2  19  12     1936.44     1911.01     87.66 o
   3  19  12      756.04      769.35     76.95 o
   4  19  12      570.80      682.47     66.12 o
   5  19  12      351.23      423.43     64.14 o
   6  19  12      817.93      775.37     80.10 o
   7  19  12       77.50       36.43     58.34 o
   8  19  12      902.66     1072.80     95.89 o
   9  19  12      445.17      379.68    126.11 o
   0  20  12       11.46      -43.02     52.37 o
   1  20  12      202.91      107.77     46.33 o
   2  20  12      266.04      290.97     48.22 o
   3  20  12      592.54      562.19     76.76 o
   4  20  12       44.60       52.05     43.76 o
   5  20  12        8.46       -0.04     57.27 o
   6  20  12     2886.30     3127.22    150.72 o
   7  20  12        6.92        7.48     57.10 o
   8  20  12       60.99       95.31     66.46 o
   1  21  12      336.03      360.05     58.39 o
   2  21  12     1050.00      966.93     77.06 o
   3  21  12     1775.84     1919.15    104.32 o
   4  21  12      347.51      510.39     74.20 o
   5  21  12     2062.89     1938.92    241.81 o
   6  21  12        2.79      -58.17     58.17 o
   7  21  12     1745.25     1882.49    278.58 o
   0  22  12        1.01      -56.43     56.43 o
   1  22  12     2987.54     3239.68    134.87 o
   2  22  12      254.44      263.58     63.40 o
   3  22  12     3476.63     3839.43    135.17 o
   4  22  12        2.03      -17.83     58.04 o
   5  22  12      698.30      415.39     84.46 o
   1  23  12      575.44      699.86     82.56 o
   1   1  13     1454.31     1491.60     20.89 o
   2   1  13     3047.86     3364.10     34.28 o
   3   1  13       49.12       25.39      6.43 o
   4   1  13     1409.55     1353.56     22.28 o
   5   1  13    14436.21    14831.89    101.95 o
   6   1  13     1976.12     1958.44     25.39 o
   7   1  13       42.69       43.57     10.88 o
   8   1  13       79.10       99.67     15.89 o
   9   1  13      200.72      285.80     24.06 o
  10   1  13     3777.06     3845.12     71.00 o
  11   1  13     1745.58     1867.04     61.22 o
  12   1  13      345.09      421.63     43.32 o
  13   1  13      440.71      427.64     51.28 o
  14   1  13      130.30      142.32     53.31 o
  15   1  13        5.49      -91.80     91.80 o
  16   1  13        4.98      -67.00     88.51 o
   0   2  13      143.99      142.21     14.85 o
   1   2  13    38636.58    37957.27    247.06 o
   2   2  13       24.40       27.79      6.72 o
   3   2  13    13521.81    13236.17     91.26 o
   4   2  13     1698.34     1742.41     23.49 o
   5   2  13     1565.37     1537.63     22.67 o
   6   2  13        2.97       -7.28      7.28 o
   7   2  13      534.08      628.62     20.00 o
   8   2  13      631.29      649.61     24.58 o
   9   2  13     1650.97     1537.20     45.89 o
  10   2  13     3385.78     3411.16     67.04 o
  11   2  13     1435.48     1354.97     58.94 o
  12   2  13      602.51      648.29     53.53 o
  13   2  13     4587.66     4633.20    268.85 o
  14   2  13      766.51      824.90     86.79 o
  15   2  13     1251.49     1325.18    132.67 o
  16   2  13      416.22      327.98     88.52 o
   1   3  13     7268.16     7486.71     57.37 o
   2   3  13     5402.82     5466.16     48.96 o
   3   3  13     7243.52     7345.83     57.56 o
   4   3  13    11201.17    11547.08     82.15 o
   5   3  13     9212.85     9480.88     72.99 o
   6   3  13     1013.27      917.95     21.34 o
   7   3  13     3730.22     3734.52     45.07 o
   8   3  13     1147.06     1038.89     29.56 o
   9   3  13     7423.85     7450.43    109.95 o
  10   3  13     2283.69     2234.26     57.64 o
  11   3  13     2257.37     2389.64     76.19 o
  12   3  13      782.75      758.82     65.43 o
  13   3  13      837.36      871.70    138.26 o
  14   3  13      157.79      183.92     50.12 o
  15   3  13       28.89      -38.28     52.84 o
  16   3  13      201.28      100.05     66.26 o
   0   4  13     1966.38     2116.21     31.35 o
   1   4  13    12321.86    11990.18     89.08 o
   2   4  13     5578.61     5735.47     48.05 o
   3   4  13     2994.42     3149.46     32.43 o
   4   4  13     2136.31     2268.18     28.56 o
   5   4  13     2858.36     2680.91     32.49 o
   6   4  13     5051.80     5006.07     57.54 o
   7   4  13     2179.83     2040.71     40.22 o
   8   4  13       68.78       84.07     15.58 o
   9   4  13      426.86      448.64     32.39 o
  10   4  13      618.15      573.66     45.73 o
  11   4  13     1305.61     1356.45     78.79 o
  12   4  13      313.45      361.55     54.33 o
  13   4  13     1406.66     1458.53     91.27 o
  14   4  13      532.70      627.34     71.14 o
  15   4  13     1458.16     1473.28     99.80 o
  16   4  13      203.06      326.73     76.42 o
   1   5  13      408.77      397.31     14.22 o
   2   5  13     8817.56     9007.26     75.46 o
   3   5  13      161.20      117.02     10.10 o
   4   5  13     4185.98     4212.85     46.81 o
   5   5  13      305.00      279.83     17.65 o
   6   5  13     6990.53     7525.54     83.03 o
   7   5  13     9485.03     9211.98     98.12 o
   8   5  13     1648.36     1527.52     44.20 o
   9   5  13      752.08      596.75     35.75 o
  10   5  13      667.53      716.11     47.42 o
  11   5  13      171.54       95.23     34.58 o
  12   5  13      332.69      367.15     54.54 o
  13   5  13       32.22        1.74     41.06 o
  14   5  13      204.39      186.70     53.03 o
  15   5  13       49.39       24.69     51.48 o
  16   5  13      605.08      480.04     83.63 o
   0   6  13      199.63      188.13     16.59 o
   1   6  13     4742.70     4832.08     50.20 o
   2   6  13     6593.55     6899.31     63.95 o
   3   6  13     6733.74     6412.98     62.11 o
   4   6  13     1281.33     1211.03     24.72 o
   5   6  13       12.20       31.50     10.85 o
   6   6  13      287.36      256.88     20.05 o
   7   6  13     6400.84     6564.36    102.63 o
   8   6  13      683.94      690.62     36.11 o
   9   6  13       48.62       34.22     22.82 o
  10   6  13       85.71       60.44     28.43 o
  11   6  13      494.24      466.45     54.45 o
  12   6  13      292.41      289.92     51.91 o
  13   6  13     1157.59     1024.31     80.55 o
  14   6  13      429.96      370.62     64.32 o
  15   6  13       32.67      -34.62     49.08 o
  16   6  13       25.49      -45.18     73.46 o
   1   7  13      255.64      274.12     14.80 o
   2   7  13     1948.60     2096.69     29.08 o
   3   7  13     1134.62     1161.64     26.41 o
   4   7  13      825.18      795.12     25.60 o
   5   7  13     2148.98     2226.04     43.34 o
   6   7  13     4640.20     4469.91     74.19 o
   7   7  13     4412.41     4331.86     83.92 o
   8   7  13     2686.18     2672.90     97.84 o
   9   7  13     1834.43     1906.16     61.58 o
  10   7  13      158.07      111.42     28.12 o
  11   7  13      202.81      280.03     46.98 o
  12   7  13     1060.09     1034.63     79.92 o
  13   7  13      123.94      148.51     50.96 o
  14   7  13      107.16       50.06     49.02 o
  15   7  13       84.72       76.18     66.94 o
  16   7  13       58.39       66.56     85.21 o
   0   8  13     2338.22     2517.54     60.60 o
   1   8  13    18408.21    18731.44    155.57 o
   2   8  13      637.53      635.72     21.07 o
   3   8  13     6099.13     6434.76     72.62 o
   4   8  13       14.94       16.25     12.60 o
   5   8  13       33.45       25.57     14.99 o
   6   8  13       16.58       55.39     18.31 o
   7   8  13     3311.81     3429.31     75.11 o
   8   8  13      184.21      167.36     28.69 o
   9   8  13     1791.89     1797.45     63.39 o
  10   8  13      328.38      350.57     39.27 o
  11   8  13      455.24      347.93     52.77 o
  12   8  13     1031.09     1013.30     91.76 o
  13   8  13     2997.53     2897.65    125.52 o
  14   8  13     1177.97     1077.21    120.04 o
  15   8  13     4313.96     4732.80    197.19 o
  16   8  13       31.17      -82.23    112.47 o
   1   9  13     1152.52     1198.71     32.10 o
   2   9  13     4040.87     3919.95     54.47 o
   3   9  13     3654.05     3720.08     70.94 o
   4   9  13     3600.95     3569.29     65.17 o
   5   9  13     1991.72     2043.13     60.07 o
   6   9  13       17.73       12.07     21.71 o
   7   9  13      351.77      404.94     40.59 o
   8   9  13      139.37       51.85     27.64 o
   9   9  13     1506.51     1461.33     74.56 o
  10   9  13      690.45      624.72     54.81 o
  11   9  13     1557.23     1547.29     81.31 o
  12   9  13      609.26      778.61     73.48 o
  13   9  13      121.91      -32.61     42.67 o
  14   9  13       11.83       21.91     49.44 o
  15   9  13       20.15      -32.28     53.22 o
   0  10  13      651.74      549.88     46.06 o
   1  10  13      245.81      288.95     21.18 o
   2  10  13     4016.80     4265.77     75.36 o
   3  10  13     4771.97     4822.24     90.09 o
   4  10  13     5179.74     5014.67    102.24 o
   5  10  13     2618.63     2525.17     71.65 o
   6  10  13      838.10      882.04     64.67 o
   7  10  13      150.68      129.64     31.50 o
   8  10  13      143.43      108.02     31.46 o
   9  10  13       60.62       61.03     30.98 o
  10  10  13      191.67      172.21     39.40 o
  11  10  13     3508.08     3626.47    111.64 o
  12  10  13      124.82       85.71     46.76 o
  13  10  13      624.93      639.55     80.48 o
  14  10  13       22.49      -46.50     46.50 o
  15  10  13       50.79      -58.79     60.23 o
   1  11  13       49.62       22.75     14.41 o
   2  11  13      139.42      157.63     21.57 o
   3  11  13     2253.93     2295.36     68.46 o
   4  11  13     3532.09     3236.30     82.30 o
   5  11  13     1424.18     1351.16     60.73 o
   6  11  13      547.37      607.55     48.14 o
   7  11  13      485.87      415.72     47.77 o
   8  11  13      340.90      384.30     43.77 o
   9  11  13      595.24      676.06     79.75 o
  10  11  13        2.00       18.92     34.74 o
  11  11  13       70.92        2.76     35.06 o
  12  11  13      142.29       79.57     41.86 o
  13  11  13       51.11       19.43     47.36 o
  14  11  13       10.50        4.18     51.78 o
  15  11  13        5.62      -33.33    125.16 o
   0  12  13     7795.59     7273.92    207.99 o
   1  12  13     4258.03     4169.62     90.77 o
   2  12  13      825.97      747.09     43.45 o
   3  12  13     2601.04     2320.11     87.83 o
   4  12  13       16.02       19.63     26.45 o
   5  12  13     1745.21     1514.77     73.42 o
   6  12  13       46.07       -5.76     29.89 o
   7  12  13       36.94       44.16     33.26 o
   8  12  13      284.35      289.24     41.96 o
   9  12  13      978.76      934.32     89.84 o
  10  12  13      475.62      478.14     60.03 o
  11  12  13     1899.29     2002.93    141.61 o
  12  12  13      268.69      259.89     52.27 o
  13  12  13     1001.41      966.98     86.42 o
  14  12  13      210.82      131.23     58.84 o
   1  13  13     1346.65     1303.53     56.10 o
   2  13  13      556.06      512.95     47.17 o
   3  13  13     6838.80     6182.35    157.78 o
   4  13  13      836.58      806.02     56.98 o
   5  13  13     2244.26     2206.95     84.76 o
   6  13  13     2911.86     3042.58    108.81 o
   7  13  13     8829.61     8855.66    233.63 o
   8  13  13     1796.51     1823.17    117.38 o
   9  13  13     4145.96     4295.78    162.26 o
  10  13  13        8.45       -0.06     30.15 o
  11  13  13     2588.33     2528.23    124.03 o
  12  13  13      309.17      395.94     65.37 o
  13  13  13      110.79       74.89     54.31 o
  14  13  13       33.11      -20.72     75.85 o
   0  14  13     1136.29     1020.66     68.99 o
   1  14  13     4243.67     4046.07     90.81 o
   2  14  13     4118.19     3932.75     97.43 o
   3  14  13     3918.17     3869.93    107.24 o
   4  14  13     1524.58     1382.01     81.78 o
   5  14  13     1771.20     1725.97     83.52 o
   6  14  13       14.76       52.42     36.93 o
   7  14  13        1.63       13.61     37.16 o
   8  14  13       12.51       -8.69     46.24 o
   9  14  13       58.76       15.21     53.13 o
  10  14  13      347.31      207.69     53.10 o
  11  14  13     3149.65     3363.38    156.68 o
  12  14  13     3543.77     3697.28    160.90 o
  13  14  13     2965.08     2622.68    192.76 o
   1  15  13      226.42      228.28     33.56 o
   2  15  13      215.85      167.82     32.41 o
   3  15  13     4722.78     4806.91    123.84 o
   4  15  13       23.11       48.57     32.18 o
   5  15  13     2036.64     2287.80    109.46 o
   6  15  13      728.69      572.69     55.13 o
   7  15  13     1180.32     1038.41     96.13 o
   8  15  13      219.65       68.86     51.70 o
   9  15  13      981.90      957.40     97.43 o
  10  15  13        6.28      -42.12     42.12 o
  11  15  13     1499.85     1353.78    112.79 o
  12  15  13       13.77       33.07     50.27 o
  13  15  13      672.20      522.52    147.38 o
   0  16  13      344.60      403.14     96.63 o
   1  16  13      368.31      366.27     39.43 o
   2  16  13      471.16      492.73     58.73 o
   3  16  13       23.46      -22.47     36.46 o
   4  16  13        1.70       60.67     36.20 o
   5  16  13       33.12       61.23     39.77 o
   6  16  13      119.11       65.88     38.18 o
   7  16  13      220.23      156.08     59.26 o
   8  16  13      318.68      308.76     69.85 o
   9  16  13        0.14       18.10     58.06 o
  10  16  13        1.09      -10.42     47.24 o
  11  16  13      149.40      231.57     68.62 o
  12  16  13        9.47       94.39    145.03 o
   1  17  13       78.13      111.44     33.55 o
   2  17  13       86.62       35.93     41.22 o
   3  17  13      808.06      764.22    125.63 o
   4  17  13      194.17      285.84     46.64 o
   5  17  13       12.60       31.06     37.11 o
   6  17  13      745.25      783.83     76.00 o
   7  17  13        9.51       28.49     44.53 o
   8  17  13     1410.89     1467.28    119.15 o
   9  17  13        7.80       47.59     60.24 o
  10  17  13      244.16      285.53     63.82 o
  11  17  13       48.83       41.34     71.84 o
   0  18  13     2531.77     2618.41    141.79 o
   1  18  13     2032.03     2125.29     83.78 o
   2  18  13       19.18        4.54     34.42 o
   3  18  13     2425.11     2511.05    109.45 o
   4  18  13      522.05      516.64     57.41 o
   5  18  13     1167.57     1193.70     90.91 o
   6  18  13      219.70      128.99     70.98 o
   7  18  13      239.58      155.22     54.69 o
   8  18  13      731.92      798.33     82.60 o
   9  18  13      425.57      314.69     65.81 o
  10  18  13       23.19        6.94     61.21 o
   1  19  13      134.04      167.83     43.17 o
   2  19  13       60.62       11.96     36.86 o
   3  19  13      845.93      894.16     72.83 o
   4  19  13       27.50       15.20     31.03 o
   5  19  13      179.28      142.57     52.66 o
   6  19  13       38.24       65.59     59.17 o
   7  19  13     1809.45     1934.11    119.23 o
   8  19  13      133.65      239.43     69.11 o
   9  19  13      905.99      791.58    131.27 o
   0  20  13     1894.85     2125.69    137.12 o
   1  20  13     2316.73     2393.15    111.55 o
   2  20  13       73.02       52.97     55.72 o
   3  20  13       22.20       57.70     42.63 o
   4  20  13      264.69      258.08     51.40 o
   5  20  13       14.24       95.63     62.19 o
   6  20  13       59.46       68.80     51.23 o
   7  20  13      306.04      239.55     70.74 o
   8  20  13       19.81      -15.78     61.51 o
   1  21  13       18.15       18.49     46.04 o
   2  21  13      479.09      599.96     76.80 o
   3  21  13       33.93       -7.17     43.24 o
   4  21  13      236.61      123.91     61.70 o
   5  21  13      233.85      319.14     92.21 o
   6  21  13      609.28      624.46     91.66 o
   0  22  13      587.23      569.46     90.62 o
   1  22  13      505.61      400.93     63.49 o
   2  22  13      349.64      331.84     64.50 o
   3  22  13      141.58      200.28     61.28 o
   4  22  13       43.37       56.53     62.81 o
   0   0  14      353.63      220.05     22.38 o
   1   0  14      304.20      206.73     15.01 o
   2   0  14    15271.34    14178.12    148.43 o
   3   0  14       93.88       62.70     14.83 o
   4   0  14     6127.99     5861.09     75.87 o
   5   0  14      166.90      187.78     14.36 o
   6   0  14     2148.19     2233.59     45.12 o
   7   0  14       85.92      116.52     19.09 o
   8   0  14     4982.58     4449.12    101.66 o
   9   0  14      786.16      633.47     47.24 o
  10   0  14     2335.97     2459.54     88.72 o
  11   0  14     1223.69     1053.99     69.68 o
  12   0  14     2863.83     3197.94    127.51 o
  13   0  14     2511.80     2621.63    150.72 o
  14   0  14      503.42      514.87    134.98 o
  15   0  14     1356.29      937.14    171.56 o
  16   0  14     1065.45     1194.09    187.09 o
   1   1  14     7841.98     8282.79     65.70 o
   2   1  14       68.01       64.97      7.93 o
   3   1  14     1138.04      970.41     20.25 o
   4   1  14     8857.39     8726.52     66.81 o
   5   1  14     1704.51     1637.04     24.65 o
   6   1  14     4697.69     4632.62     44.06 o
   7   1  14       10.75       10.09     10.63 o
   8   1  14     3658.20     3793.72     62.11 o
   9   1  14      815.35      839.91     36.17 o
  10   1  14     4385.83     4420.16     77.75 o
  11   1  14      163.21      178.48     31.61 o
  12   1  14      234.29      186.68     39.08 o
  13   1  14        3.43      -15.11     36.85 o
  14   1  14      282.42      158.36     86.56 o
  15   1  14       43.83      -79.00     79.00 o
  16   1  14      340.08      318.01    127.60 o
   0   2  14     8951.81     8511.55    117.36 o
   1   2  14      796.14      812.05     21.28 o
   2   2  14       66.52       35.99      7.22 o
   3   2  14     6175.23     6295.46     55.22 o
   4   2  14     2639.47     2742.54     31.51 o
   5   2  14      371.84      434.69     14.77 o
   6   2  14     4664.19     4646.34     47.10 o
   7   2  14      571.91      616.48     21.52 o
   8   2  14       89.03      101.61     15.16 o
   9   2  14     1679.15     1459.16     45.77 o
  10   2  14      652.58      732.21     39.07 o
  11   2  14       31.69       52.88     28.57 o
  12   2  14        5.42      -13.51     33.05 o
  13   2  14      309.89      288.22     51.62 o
  14   2  14      120.02       52.96     54.40 o
  15   2  14      182.52       21.88     93.52 o
  16   2  14      398.02      414.15    135.90 o
   1   3  14       71.68       75.80      8.25 o
   2   3  14     9526.58     9714.80     76.54 o
   3   3  14      863.28      939.38     24.17 o
   4   3  14     1756.67     1868.44     30.46 o
   5   3  14      984.31     1144.90     21.74 o
   6   3  14     2330.69     2343.41     34.47 o
   7   3  14     2052.12     2106.71     36.03 o
   8   3  14      189.08      131.68     17.53 o
   9   3  14      834.62      719.70     39.09 o
  10   3  14       10.53      -20.73     23.30 o
  11   3  14      470.35      451.79     45.91 o
  12   3  14        1.26       54.34     51.45 o
  13   3  14       30.10       29.46     47.40 o
  14   3  14      778.08      811.77     90.21 o
  15   3  14      257.49      188.98     66.28 o
  16   3  14      653.14      596.64    109.91 o
   0   4  14    22234.78    22290.75    196.15 o
   1   4  14     5796.22     5595.64     50.64 o
   2   4  14    10678.15    10436.00     82.30 o
   3   4  14      773.32      774.31     17.96 o
   4   4  14      273.78      230.72     12.43 o
   5   4  14      385.86      345.52     15.57 o
   6   4  14      254.77      194.63     15.50 o
   7   4  14      150.57      117.18     14.81 o
   8   4  14       38.06       31.77     14.90 o
   9   4  14     1176.62     1184.75     63.09 o
  10   4  14      246.31      266.44     31.85 o
  11   4  14      280.54      305.31     55.97 o
  12   4  14     1573.73     1799.40    154.29 o
  13   4  14        4.90        9.23     79.07 o
  14   4  14     1678.77     1846.79    107.18 o
  15   4  14      980.91     1111.35     90.26 o
  16   4  14     2467.81     2613.14    160.53 o
   1   5  14     3678.89     3729.99     44.00 o
   2   5  14     6829.76     6861.01     66.77 o
   3   5  14     1267.74     1251.31     22.05 o
   4   5  14     6012.54     5820.77     60.12 o
   5   5  14     5738.29     5607.29     62.15 o
   6   5  14    18391.33    18635.68    163.34 o
   7   5  14     6325.05     6374.20     80.06 o
   8   5  14     5794.94     6072.43     87.46 o
   9   5  14      967.81     1019.37     51.49 o
  10   5  14     2392.98     2354.06     80.30 o
  11   5  14       20.23      -30.02     30.02 o
  12   5  14      129.41       59.86     54.78 o
  13   5  14      196.03      189.48     50.89 o
  14   5  14      333.54      346.69     72.24 o
  15   5  14       41.60       44.91     48.03 o
  16   5  14       11.84       -5.04     63.34 o
   0   6  14    15876.55    15106.97    167.32 o
   1   6  14     1627.12     1494.38     25.88 o
   2   6  14     4447.48     4105.85     46.45 o
   3   6  14       67.80       44.94     10.27 o
   4   6  14    19652.66    19616.56    173.58 o
   5   6  14     4412.27     4711.35     68.81 o
   6   6  14    12850.23    13024.69    139.61 o
   7   6  14      250.68      265.81     25.80 o
   8   6  14     2902.37     2980.23     62.14 o
   9   6  14      115.01      135.31     24.53 o
  10   6  14     4617.79     4737.35    136.09 o
  11   6  14      680.77      694.71     73.27 o
  12   6  14     1527.00     1673.41     96.03 o
  13   6  14      704.94      636.90     70.52 o
  14   6  14     1784.85     1728.30    106.35 o
  15   6  14      286.43      227.25     60.42 o
  16   6  14      550.53      480.88    139.47 o
   1   7  14       31.40       30.72      8.71 o
   2   7  14     7290.96     7415.02     67.56 o
   3   7  14     3243.68     3372.64     46.21 o
   4   7  14     1362.69     1358.01     36.02 o
   5   7  14     2095.71     2017.23     42.05 o
   6   7  14     1271.29     1267.64     42.33 o
   7   7  14     2099.39     2109.90     55.20 o
   8   7  14     2005.04     1976.24     59.90 o
   9   7  14     1220.92     1172.41     58.70 o
  10   7  14      467.79      432.51     37.99 o
  11   7  14      773.44      718.31     75.11 o
  12   7  14     3613.20     3504.27    182.73 o
  13   7  14       23.71       42.28     46.41 o
  14   7  14       32.59       64.62     56.07 o
  15   7  14      223.90      306.96     88.05 o
  16   7  14      871.23     1162.94    144.83 o
   0   8  14     1277.75     1336.54     48.08 o
   1   8  14      221.83      259.82     17.11 o
   2   8  14      748.95      789.05     26.77 o
   3   8  14      975.32      970.81     29.91 o
   4   8  14     1800.16     1780.64     39.85 o
   5   8  14       32.75       24.60     17.37 o
   6   8  14       27.75       13.20     19.75 o
   7   8  14     1272.08     1267.19     50.92 o
   8   8  14     2943.45     3070.75     98.64 o
   9   8  14       59.09       52.60     27.05 o
  10   8  14       75.84       72.20     30.24 o
  11   8  14        5.77       25.16     38.18 o
  12   8  14       85.47       53.58     44.72 o
  13   8  14       70.51       54.84     46.67 o
  14   8  14        5.15       51.17     50.81 o
  15   8  14        2.79      -55.33     57.14 o
  16   8  14       64.31      -85.02    109.77 o
   1   9  14       25.85       23.34     13.22 o
   2   9  14      851.55      960.09     34.50 o
   3   9  14     1429.81     1367.49     47.75 o
   4   9  14      238.66      247.91     25.53 o
   5   9  14       51.62       35.44     19.99 o
   6   9  14     5016.81     4985.17     95.24 o
   7   9  14      411.36      376.69     35.96 o
   8   9  14     2409.07     2468.85     83.97 o
   9   9  14      170.22      143.75     34.74 o
  10   9  14        9.97       49.90     33.81 o
  11   9  14      174.27      127.13     44.58 o
  12   9  14      229.29      265.81     53.58 o
  13   9  14      221.54      150.95     51.86 o
  14   9  14      111.77       90.89     53.58 o
  15   9  14      322.24      239.56     65.79 o
   0  10  14     1760.47     1590.55     74.27 o
   1  10  14      866.20      986.79     43.50 o
   2  10  14    15291.54    15653.56    205.46 o
   3  10  14     2315.14     2283.90     80.45 o
   4  10  14     2469.72     2411.17     77.20 o
   5  10  14     1682.37     1641.34     64.44 o
   6  10  14      185.96      176.32     27.73 o
   7  10  14     2135.43     2031.52     71.66 o
   8  10  14      120.09      134.76     47.04 o
   9  10  14      148.78       41.00     20.58 o
  10  10  14      848.99     1006.83     73.13 o
  11  10  14       58.48        2.14     35.34 o
  12  10  14     3042.39     3213.27    125.30 o
  13  10  14       31.08      -21.08     43.33 o
  14  10  14     1154.84     1130.03    146.60 o
  15  10  14       46.48       30.75    120.51 o
   1  11  14       67.30       52.81     18.51 o
   2  11  14      996.40     1029.98     52.47 o
   3  11  14     2322.18     2295.29     77.70 o
   4  11  14     5919.90     5853.25    127.42 o
   5  11  14     1688.80     1585.03     90.17 o
   6  11  14     5681.76     5522.52    141.52 o
   7  11  14      886.61      943.41     59.34 o
   8  11  14     4248.78     4226.39    112.21 o
   9  11  14      419.52      353.13     50.14 o
  10  11  14     1314.52     1321.16     81.77 o
  11  11  14      171.22      138.49     43.94 o
  12  11  14       75.28       33.03     46.05 o
  13  11  14       22.32       24.46     47.57 o
  14  11  14       12.90        9.82     51.86 o
  15  11  14       13.61      -60.07    111.81 o
   0  12  14      707.49      772.90     56.80 o
   1  12  14      241.49      190.02     28.07 o
   2  12  14     2943.15     2775.46     78.27 o
   3  12  14      807.83      554.94     55.27 o
   4  12  14     4034.52     4062.32    107.53 o
   5  12  14      286.25      291.36     59.15 o
   6  12  14      645.72      538.36     51.54 o
   7  12  14        4.96        0.26     23.28 o
   8  12  14      478.25      426.64     75.63 o
   9  12  14       15.48      -32.27     41.93 o
  10  12  14      248.70       70.18     47.34 o
  11  12  14      136.31      137.04     54.31 o
  12  12  14     1540.32     1523.61     90.92 o
  13  12  14       16.74       17.91     48.10 o
  14  12  14      272.84      259.62    105.28 o
   1  13  14      499.01      461.21     44.28 o
   2  13  14      119.68      122.50     30.65 o
   3  13  14        0.51        9.24     24.44 o
   4  13  14      943.43      976.30     62.34 o
   5  13  14       11.26        2.90     29.71 o
   6  13  14      316.24      419.00     48.18 o
   7  13  14        9.03       20.79     31.42 o
   8  13  14       38.08      160.66     74.00 o
   9  13  14        0.95      -56.39     70.08 o
  10  13  14      955.95     1020.17     95.43 o
  11  13  14        5.28      -25.66     51.36 o
  12  13  14      376.93      305.34     58.76 o
  13  13  14      226.02      221.68     63.06 o
  14  13  14        0.17       18.77    109.28 o
   0  14  14     7175.58     7537.97    171.34 o
   1  14  14      485.60      440.06     38.43 o
   2  14  14      227.46      237.85     39.91 o
   3  14  14      380.27      262.61     40.98 o
   4  14  14      297.24      229.09     39.12 o
   5  14  14     1704.09     1631.97     82.23 o
   6  14  14       47.77       28.96     33.34 o
   7  14  14      135.05       88.30     40.43 o
   8  14  14      457.55      504.56     74.27 o
   9  14  14      166.97      149.94     55.30 o
  10  14  14      161.23      241.38     68.02 o
  11  14  14        1.85       38.84     40.21 o
  12  14  14        2.03       78.21     62.97 o
  13  14  14       19.38      -19.44     74.52 o
   1  15  14      958.31      793.22     50.23 o
   2  15  14     1578.11     1536.43     71.24 o
   3  15  14      174.13      199.49     40.42 o
   4  15  14     2137.47     2067.01    128.07 o
   5  15  14      623.61      582.43     56.17 o
   6  15  14     1073.22     1239.65     77.41 o
   7  15  14      432.74      394.58     51.81 o
   8  15  14     1972.06     2177.90    117.62 o
   9  15  14       12.25       31.39     45.22 o
  10  15  14     1103.93     1176.64    108.56 o
  11  15  14      744.44      774.64     91.81 o
  12  15  14        8.42        0.97     50.00 o
   0  16  14     3650.15     3666.41    155.84 o
   1  16  14       10.61      -15.61     29.79 o
   2  16  14     2316.57     2619.74    102.45 o
   3  16  14      649.90      592.73     64.60 o
   4  16  14     1362.94     1272.83     76.98 o
   5  16  14       59.35       17.04     32.93 o
   6  16  14       18.79       21.78     37.98 o
   7  16  14        2.30      -29.48     42.89 o
   8  16  14       32.45       28.91     47.34 o
   9  16  14      341.39      285.23     61.89 o
  10  16  14      552.66      594.81     77.11 o
  11  16  14      274.17      283.30     55.07 o
  12  16  14      623.73      493.34     84.00 o
   1  17  14        0.34       19.67     29.39 o
   2  17  14      108.91       77.67     37.14 o
   3  17  14      180.03       55.30     34.79 o
   4  17  14      127.73      120.45     41.47 o
   5  17  14      263.29      253.69     44.82 o
   6  17  14     4950.07     4970.14    140.39 o
   7  17  14      189.84      201.71    111.50 o
   8  17  14     8406.36     8923.39    228.69 o
   9  17  14      580.95      671.91     79.40 o
  10  17  14       78.82       92.64     54.57 o
  11  17  14      371.03      457.94     75.29 o
   0  18  14      933.71      871.73     97.38 o
   1  18  14      513.13      591.09     54.92 o
   2  18  14      199.73      144.77     44.05 o
   3  18  14      136.95      129.27     43.91 o
   4  18  14       42.87      -43.24     43.24 o
   5  18  14      388.99      321.23     52.42 o
   6  18  14      660.21      717.81     77.15 o
   7  18  14        1.63       20.41     48.51 o
   8  18  14      280.60      242.52     61.47 o
   9  18  14      360.47      356.92     65.64 o
  10  18  14     1262.60     1398.13    112.13 o
   1  19  14      341.00      248.04     45.55 o
   2  19  14      351.58      311.49     53.00 o
   3  19  14        0.66        0.20     39.09 o
   4  19  14       74.17       87.33     39.77 o
   5  19  14       31.37      -37.12     38.09 o
   6  19  14      746.53      730.27     95.65 o
   7  19  14      590.39      660.26     93.89 o
   8  19  14      121.35       76.63     53.86 o
   9  19  14      860.14     1078.77    136.11 o
   0  20  14      120.52      102.99     62.96 o
   1  20  14      923.39      994.50     77.64 o
   2  20  14      812.24      832.98     82.40 o
   3  20  14      149.89      186.41     51.06 o
   4  20  14     1024.83     1118.57     92.69 o
   5  20  14        5.11       12.05     54.02 o
   6  20  14       56.82       59.47     50.44 o
   7  20  14       21.40      -18.71     73.33 o
   8  20  14      494.35      501.08     87.51 o
   1  21  14     1048.12     1125.60    127.81 o
   2  21  14     1450.90     1414.02    142.63 o
   3  21  14      629.10      577.19     66.90 o
   4  21  14     3797.90     3764.23    149.18 o
   5  21  14     1390.25     1392.22    288.64 o
   6  21  14     1343.36     1268.66    171.36 o
   0  22  14     1522.80     1343.61    147.23 o
   1  22  14        7.05       19.79     54.08 o
   2  22  14      993.42      986.28    102.56 o
   3  22  14       57.86       97.09     65.77 o
   4  22  14     1458.73     1624.88    165.10 o
   1   1  15     4972.99     5170.37     49.28 o
   2   1  15      300.36      345.67     13.39 o
   3   1  15     1101.29     1145.69     22.10 o
   4   1  15     1159.30     1090.37     22.14 o
   5   1  15       92.13       73.41      9.66 o
   6   1  15     6493.13     6387.08     61.39 o
   7   1  15       20.22       16.63     12.74 o
   8   1  15     5060.71     4891.29     96.28 o
   9   1  15       29.63       10.36     16.98 o
  10   1  15     1505.37     1446.12     52.64 o
  11   1  15        2.62      -10.12     24.58 o
  12   1  15       65.96       57.52     35.06 o
  13   1  15        2.97      -43.29     43.29 o
  14   1  15      171.83      133.49     59.51 o
  15   1  15      407.64      289.42    145.30 o
  16   1  15        3.74      -48.78     62.03 o
   0   2  15    23769.00    23907.23    243.31 o
   1   2  15      728.68      693.91     17.93 o
   2   2  15    29048.64    29312.98    201.24 o
   3   2  15     2553.68     2437.22     31.10 o
   4   2  15    10967.56    11060.35     86.96 o
   5   2  15      132.84      124.55     11.30 o
   6   2  15      508.98      492.05     18.10 o
   7   2  15      165.04      178.05     16.35 o
   8   2  15       26.72       36.63     16.65 o
   9   2  15      711.40      715.80     37.17 o
  10   2  15      845.63      795.25     43.09 o
  11   2  15      143.84      111.55     35.68 o
  12   2  15     3441.70     3650.97    108.09 o
  13   2  15      460.07      425.89     52.92 o
  14   2  15      850.42      803.79    110.76 o
  15   2  15       20.02       55.35    106.05 o
  16   2  15     2199.57     1968.24    241.58 o
   1   3  15     1843.81     1926.36     28.70 o
   2   3  15      418.77      332.94     13.78 o
   3   3  15      865.96      971.18     22.73 o
   4   3  15    22162.05    22555.76    149.65 o
   5   3  15        2.78       12.35      9.64 o
   6   3  15     6077.50     6419.45     70.43 o
   7   3  15       68.81       80.24     13.02 o
   8   3  15     6430.40     6621.47    100.59 o
   9   3  15      739.94      699.78     42.47 o
  10   3  15     9723.93     9545.52    152.76 o
  11   3  15      144.46      119.61     35.01 o
  12   3  15     1902.99     1836.22     85.13 o
  13   3  15        6.16      -45.80     45.80 o
  14   3  15       26.48       -9.42     55.08 o
  15   3  15      530.81      451.17     80.29 o
  16   3  15      389.75      276.94    131.17 o
   0   4  15    15616.52    14691.45    138.23 o
   1   4  15       60.85       31.15      7.36 o
   2   4  15     2005.49     1785.73     28.95 o
   3   4  15      370.10      351.30     14.56 o
   4   4  15     1364.75     1363.47     29.94 o
   5   4  15       64.33       88.15     11.45 o
   6   4  15     1863.88     1879.30     35.27 o
   7   4  15      451.52      560.63     25.56 o
   8   4  15     1301.14     1391.11     46.96 o
   9   4  15      133.41       65.70     39.80 o
  10   4  15      671.18      584.34     45.21 o
  11   4  15      644.16      668.87     54.51 o
  12   4  15     1192.36     1423.92    107.96 o
  13   4  15      321.84      256.11     60.95 o
  14   4  15     4461.57     4550.43    173.93 o
  15   4  15      310.67      216.84     59.01 o
  16   4  15      938.38     1051.88    139.19 o
   1   5  15       94.20       85.02     10.53 o
   2   5  15     4249.35     4231.70     50.91 o
   3   5  15      499.67      509.84     18.73 o
   4   5  15      794.15      768.12     25.63 o
   5   5  15     1150.52     1338.10     33.78 o
   6   5  15      539.88      535.13     25.06 o
   7   5  15      498.96      489.71     27.71 o
   8   5  15       45.45       35.57     18.13 o
   9   5  15      410.52      464.80     39.60 o
  10   5  15      954.13      983.79     55.05 o
  11   5  15       11.83       -1.41     16.10 o
  12   5  15      344.45      314.29     63.30 o
  13   5  15      114.14      178.88     51.66 o
  14   5  15       43.12       34.72     48.24 o
  15   5  15        0.45      -28.29     44.66 o
  16   5  15      437.40      458.23    154.40 o
   0   6  15     1121.02     1143.89     40.47 o
   1   6  15      547.64      458.25     19.95 o
   2   6  15      845.66      818.00     23.07 o
   3   6  15     1859.95     1936.41     34.51 o
   4   6  15      191.80      150.24     20.38 o
   5   6  15     1633.82     1688.42     38.22 o
   6   6  15     2628.00     2647.13     52.73 o
   7   6  15      418.01      368.25     26.45 o
   8   6  15       20.67       61.01     21.05 o
   9   6  15     1945.83     2133.03     63.91 o
  10   6  15      119.94       89.41     29.40 o
  11   6  15      198.81      178.76     39.76 o
  12   6  15      686.25      541.03     63.53 o
  13   6  15       29.00      -15.43     44.57 o
  14   6  15      483.18      501.14     67.84 o
  15   6  15        5.24       -3.01     50.18 o
  16   6  15      339.52      272.42     96.96 o
   1   7  15      123.21      116.87     13.60 o
   2   7  15     2957.75     2958.32     46.50 o
   3   7  15       56.40       11.97     12.67 o
   4   7  15      101.70       70.92     15.23 o
   5   7  15     3250.80     3153.15     59.21 o
   6   7  15     6473.55     6580.77     96.70 o
   7   7  15      502.67      451.94     31.51 o
   8   7  15     6166.70     6125.33    149.04 o
   9   7  15      571.52      628.86     49.51 o
  10   7  15      217.94      210.75     38.89 o
  11   7  15      199.55      122.57     39.02 o
  12   7  15     1008.10     1049.52     80.64 o
  13   7  15      167.53      145.71     50.45 o
  14   7  15       14.98      -13.05     48.79 o
  15   7  15      272.48      203.63     63.56 o
  16   7  15      141.87      193.82    138.71 o
   0   8  15    35776.72    35833.77    564.63 o
   1   8  15     2051.67     2044.44     42.73 o
   2   8  15     8372.93     8428.51     99.40 o
   3   8  15      840.66      898.70     31.99 o
   4   8  15       45.77       21.60     15.36 o
   5   8  15      352.44      406.16     31.48 o
   6   8  15      266.03      223.93     27.63 o
   7   8  15      758.18      795.90     43.98 o
   8   8  15        9.62       12.91     23.14 o
   9   8  15       41.22       25.29     24.30 o
  10   8  15      202.84      258.17     34.11 o
  11   8  15      824.71      795.44     69.31 o
  12   8  15      963.68      935.73     88.91 o
  13   8  15       62.00       23.90     52.63 o
  14   8  15     2897.62     2883.83    137.76 o
  15   8  15       80.12       40.44     56.38 o
   1   9  15       12.02       13.65     12.40 o
   2   9  15    10767.46    10486.65    123.19 o
   3   9  15     1049.11     1129.25     39.95 o
   4   9  15     2684.17     2887.52     68.62 o
   5   9  15     1729.93     1734.40     57.09 o
   6   9  15     1985.21     2217.42     63.97 o
   7   9  15     1562.03     1560.16     65.37 o
   8   9  15     3928.28     3947.11     95.89 o
   9   9  15     1061.78     1111.85     59.40 o
  10   9  15     2788.66     2833.54     79.70 o
  11   9  15     1062.04     1039.12     81.90 o
  12   9  15     2006.66     2059.07    111.35 o
  13   9  15        8.17      -29.23     44.45 o
  14   9  15       98.20      128.01     58.45 o
  15   9  15      342.26      238.58     99.98 o
   0  10  15       31.04        5.25     17.56 o
   1  10  15      608.95      443.56     30.16 o
   2  10  15      705.00      683.39     38.15 o
   3  10  15      236.10      188.64     37.46 o
   4  10  15     2000.45     2081.94     67.41 o
   5  10  15       23.20      -14.00     24.10 o
   6  10  15       20.84       46.30     28.89 o
   7  10  15      216.55      175.21     32.14 o
   8  10  15      313.72      332.68     42.80 o
   9  10  15       47.87       17.95     30.67 o
  10  10  15     1074.87     1119.36     65.19 o
  11  10  15      274.52      291.79     43.42 o
  12  10  15      461.74      473.04     99.95 o
  13  10  15       73.57       88.81     51.80 o
  14  10  15      522.84      495.58     74.21 o
  15  10  15        6.94     -109.64    109.64 o
   1  11  15      834.85      819.59     42.94 o
   2  11  15       35.39       34.01     17.75 o
   3  11  15       91.80       65.03     26.29 o
   4  11  15        1.18       -4.36     21.25 o
   5  11  15      479.36      540.10     53.03 o
   6  11  15        5.90       38.22     28.18 o
   7  11  15       35.38        3.52     27.85 o
   8  11  15       86.95       83.44     35.96 o
   9  11  15     1806.25     1966.11     80.89 o
  10  11  15      192.63      147.17     37.19 o
  11  11  15      181.88      132.51     39.34 o
  12  11  15       16.58       76.50     47.78 o
  13  11  15       10.42      -44.52     44.52 o
  14  11  15       44.33       35.04     52.72 o
   0  12  15     2083.34     2253.39    120.29 o
   1  12  15      378.19      319.27     35.72 o
   2  12  15     3376.81     3120.12     84.15 o
   3  12  15      561.29      441.68     44.77 o
   4  12  15      466.57      425.39     43.81 o
   5  12  15        9.74      -26.53     26.53 o
   6  12  15     1431.50     1326.93    117.58 o
   7  12  15       44.06       23.54     25.58 o
   8  12  15        9.99        9.17     38.16 o
   9  12  15       45.59       81.11     46.91 o
  10  12  15     1448.15     1620.88     86.42 o
  11  12  15        1.45       -5.18     35.02 o
  12  12  15     3982.25     4083.70    181.10 o
  13  12  15      641.22      593.45     82.86 o
  14  12  15     2302.20     2549.83    346.44 o
   1  13  15       58.89       25.27     21.11 o
   2  13  15      207.47      200.67     33.38 o
   3  13  15       45.41       -1.57     25.04 o
   4  13  15     6501.06     6313.55    141.86 o
   5  13  15       34.85       14.07     32.10 o
   6  13  15     8954.17     9673.91    270.82 o
   7  13  15      332.64      364.51     53.45 o
   8  13  15     5109.28     5357.20    162.25 o
   9  13  15      659.57      726.62     97.23 o
  10  13  15     4367.50     4194.73    142.39 o
  11  13  15      429.28      493.98     67.75 o
  12  13  15      899.85      861.35     76.15 o
  13  13  15      325.85      373.47     83.65 o
   0  14  15     6597.20     6075.27    152.21 o
   1  14  15      275.86      233.15     32.76 o
   2  14  15    11045.76    10542.42    179.93 o
   3  14  15       52.77       34.23     30.49 o
   4  14  15     5782.19     5815.74    186.07 o
   5  14  15       84.75       53.10     34.52 o
   6  14  15      150.53      169.87     41.39 o
   7  14  15       57.87       93.41     38.57 o
   8  14  15      162.90      170.94     48.40 o
   9  14  15      299.53      380.25     71.39 o
  10  14  15      226.56      199.32     64.08 o
  11  14  15       76.25      150.37     69.47 o
  12  14  15     1555.48     1792.49    101.94 o
  13  14  15        8.63      -13.76     97.22 o
   1  15  15      448.50      401.30     42.74 o
   2  15  15     1070.37     1075.86     74.80 o
   3  15  15      250.82      175.91     40.30 o
   4  15  15     1434.35     1441.64     88.79 o
   5  15  15       45.78       41.32     37.52 o
   6  15  15     1053.53      996.67     70.62 o
   7  15  15       24.55       41.79     39.11 o
   8  15  15      759.67      633.48     71.78 o
   9  15  15       33.93       93.87     48.49 o
  10  15  15      805.95      844.48     99.91 o
  11  15  15        1.58       34.47     58.31 o
  12  15  15      224.34      234.81     72.52 o
   0  16  15      126.81      110.57     51.04 o
   1  16  15      255.37      180.88     35.89 o
   2  16  15      290.66      369.86     54.84 o
   3  16  15        4.97       57.97     42.03 o
   4  16  15       79.28       76.59     39.16 o
   5  16  15     1079.64     1231.85     77.71 o
   6  16  15      182.20      178.57     45.42 o
   7  16  15      233.48      202.22     55.42 o
   8  16  15      205.85      290.06     58.25 o
   9  16  15      644.36      728.73     78.63 o
  10  16  15      355.87      369.41    115.81 o
  11  16  15      167.81      158.84     63.76 o
   1  17  15      961.75      947.29     83.73 o
   2  17  15       29.11       -1.13     35.80 o
   3  17  15        6.73       -3.50     34.67 o
   4  17  15     1428.19     1478.63     86.64 o
   5  17  15      160.39      148.12     47.29 o
   6  17  15      398.93      371.18     55.55 o
   7  17  15     1098.76      944.52     86.31 o
   8  17  15      327.14      297.70     63.99 o
   9  17  15       65.69       41.28     52.28 o
  10  17  15      343.84      204.96     79.83 o
  11  17  15        2.32      -42.84     59.40 o
   0  18  15      498.66      384.65     70.84 o
   1  18  15       83.54       11.64     34.58 o
   2  18  15      641.39      745.27     66.11 o
   3  18  15       28.38       84.60     40.34 o
   4  18  15     1884.58     1977.33    100.97 o
   5  18  15        9.91       72.04     41.92 o
   6  18  15      528.46      433.04     66.31 o
   7  18  15      613.15      614.81     76.46 o
   8  18  15      341.15      278.54     64.46 o
   9  18  15       93.83       43.73     67.71 o
  10  18  15     1526.34     1696.44    161.43 o
   1  19  15      186.83      135.32     48.87 o
   2  19  15     2565.54     2558.23    128.46 o
   3  19  15        3.64       18.14     38.07 o
   4  19  15      402.61      442.40     56.97 o
   5  19  15      336.24      258.56     52.56 o
   6  19  15     1669.60     1966.78    142.66 o
   7  19  15     2542.08     2249.21    129.38 o
   8  19  15     1274.05     1204.72    118.03 o
   9  19  15      555.51      648.16    121.27 o
   0  20  15     5223.42     5453.76    238.65 o
   1  20  15     1754.80     1754.05     98.03 o
   2  20  15     1235.39     1128.54     93.82 o
   3  20  15      157.21      313.37     55.84 o
   4  20  15       49.52        6.60     48.76 o
   5  20  15       20.10        5.87     43.64 o
   6  20  15      658.35      568.15     89.94 o
   7  20  15       30.93      -24.25     57.45 o
   1  21  15      502.70      413.26     69.66 o
   2  21  15      231.01      208.18     59.00 o
   3  21  15      147.49      110.50     56.80 o
   4  21  15      175.36      177.53     60.61 o
   5  21  15       53.77      -19.07     79.96 o
   6  21  15      461.59      678.99    168.02 o
   0  22  15      169.89      182.17     92.68 o
   1  22  15      696.08      632.42    141.01 o
   2  22  15        2.13      101.93     60.08 o
   3  22  15      162.00      153.80     69.58 o
   0   0  16     4860.94     4481.17    118.22 o
   1   0  16     2442.76     1943.09     44.09 o
   2   0  16     2914.60     2468.86     61.62 o
   3   0  16     4264.34     4006.81     60.75 o
   4   0  16      407.52      411.87     23.12 o
   5   0  16      902.04      975.95     32.84 o
   6   0  16        4.83      -11.92     19.84 o
   7   0  16      833.21      654.75     42.62 o
   8   0  16      155.09      107.71     27.57 o
   9   0  16     2358.62     2141.76     74.50 o
  10   0  16     1083.80      937.12     58.89 o
  11   0  16    11210.12    11729.94    426.93 o
  12   0  16      226.74      211.75     68.16 o
  13   0  16     2221.03     2106.30    154.53 o
  14   0  16       49.91      -19.03     68.58 o
  15   0  16      252.20       58.93    108.65 o
  16   0  16       19.60      131.69    118.18 o
   1   1  16     2239.03     2369.50     33.04 o
   2   1  16     2342.85     2547.39     34.28 o
   3   1  16     1669.38     1696.35     27.40 o
   4   1  16      803.78      861.55     21.04 o
   5   1  16    13080.30    13527.10    114.00 o
   6   1  16     5115.86     5118.36     61.38 o
   7   1  16      957.61      846.19     37.12 o
   8   1  16     2471.44     2632.23     58.08 o
   9   1  16     3478.54     3366.67     70.06 o
  10   1  16     3657.66     3629.07     80.12 o
  11   1  16     4676.40     4736.44    133.25 o
  12   1  16      130.65      111.33     45.22 o
  13   1  16       77.85       83.98     47.70 o
  14   1  16        0.42      -45.76     51.62 o
  15   1  16      188.48      145.94     79.38 o
  16   1  16       73.00       26.05    116.47 o
   0   2  16      178.87      166.80     19.01 o
   1   2  16      686.66      685.92     18.92 o
   2   2  16      361.62      324.51     14.05 o
   3   2  16    15331.11    15806.03    118.90 o
   4   2  16      124.69      120.35     11.66 o
   5   2  16      390.11      462.65     18.94 o
   6   2  16      159.66      129.31     14.73 o
   7   2  16      112.11      151.94     18.92 o
   8   2  16      985.91      883.15     46.03 o
   9   2  16      555.77      543.99     36.78 o
  10   2  16      194.88      167.28     30.71 o
  11   2  16       10.07       -7.82     32.11 o
  12   2  16       71.80      120.65     40.41 o
  13   2  16      184.85      118.41     47.76 o
  14   2  16      473.04      401.34     74.68 o
  15   2  16        8.91      -20.76     52.29 o
  16   2  16      290.84      234.14    123.97 o
   1   3  16      358.75      378.85     14.45 o
   2   3  16        0.20       -8.60      8.60 o
   3   3  16      779.58      861.99     23.54 o
   4   3  16       38.47       26.79     11.14 o
   5   3  16      107.51      120.50     13.07 o
   6   3  16      331.34      333.73     18.96 o
   7   3  16     2552.14     2655.29     44.82 o
   8   3  16      337.37      388.04     32.48 o
   9   3  16      212.51      212.68     37.25 o
  10   3  16      244.48      231.39     32.24 o
  11   3  16       14.42       37.12     33.99 o
  12   3  16      473.22      461.66     59.93 o
  13   3  16       52.17       74.23     40.47 o
  14   3  16        0.41       -6.09     53.69 o
  15   3  16        6.93      -45.40     71.00 o
   0   4  16       21.76       41.20     10.40 o
   1   4  16    11850.05    11914.78     96.06 o
   2   4  16     9783.79     9482.04     81.65 o
   3   4  16      797.68      832.88     22.94 o
   4   4  16      181.38      233.82     15.10 o
   5   4  16       50.08       52.19     11.67 o
   6   4  16     1138.50     1185.38     32.49 o
   7   4  16      282.94      304.10     22.32 o
   8   4  16      104.77      123.81     21.71 o
   9   4  16     2258.58     2344.17     72.61 o
  10   4  16      770.37      782.00     52.49 o
  11   4  16       88.94       55.41     34.07 o
  12   4  16      767.69      719.96     60.93 o
  13   4  16     2555.19     2586.52    142.47 o
  14   4  16     1591.99     1487.65    129.95 o
  15   4  16     1747.79     1669.44    125.75 o
   1   5  16     1498.83     1555.52     31.44 o
   2   5  16      159.63      182.38     14.29 o
   3   5  16     1625.58     1669.51     36.42 o
   4   5  16     2582.70     2476.64     42.02 o
   5   5  16     1967.80     1909.29     39.82 o
   6   5  16    11843.87    12401.26    129.36 o
   7   5  16    10481.23    10735.69    143.51 o
   8   5  16    16713.70    16993.31    185.92 o
   9   5  16      322.41      341.50     36.79 o
  10   5  16     4516.92     4242.15    102.60 o
  11   5  16      104.18       47.61     38.36 o
  12   5  16      248.75      337.36     67.33 o
  13   5  16     2293.37     2491.23    142.25 o
  14   5  16      344.38      201.14     57.05 o
  15   5  16       14.63        3.08     49.34 o
  16   5  16      193.04       64.84     87.54 o
   0   6  16    18618.20    18514.84    213.63 o
   1   6  16     6932.93     7078.84     82.28 o
   2   6  16    10472.44    10406.95    108.50 o
   3   6  16     5058.27     4864.50     62.78 o
   4   6  16     4233.73     4182.92     61.36 o
   5   6  16     8365.02     8204.13     98.28 o
   6   6  16     2720.06     2839.44     55.97 o
   7   6  16      104.32      114.75     23.21 o
   8   6  16      484.33      495.76     33.20 o
   9   6  16     5385.00     5622.37    107.43 o
  10   6  16     2102.61     2023.08     83.26 o
  11   6  16     1047.87     1019.40     74.27 o
  12   6  16      421.14      269.86    109.08 o
  13   6  16      753.97      765.53     76.07 o
  14   6  16     1279.11     1321.26    114.28 o
  15   6  16      675.38      695.70     80.58 o
  16   6  16     1015.75      935.34    137.50 o
   1   7  16     1560.15     1645.89     42.31 o
   2   7  16     1274.93     1182.45     35.67 o
   3   7  16       32.42       42.38     13.95 o
   4   7  16     3686.41     3664.78     62.34 o
   5   7  16      816.03      765.36     50.13 o
   6   7  16      181.68      128.32     24.33 o
   7   7  16     1916.10     2013.02     72.88 o
   8   7  16      781.04      759.51     51.02 o
   9   7  16      718.52      779.78     53.08 o
  10   7  16      417.01      348.49     43.27 o
  11   7  16      190.89      163.72     40.65 o
  12   7  16       30.47      -21.24     40.87 o
  13   7  16        2.15       -8.35     44.44 o
  14   7  16       98.08      109.42     54.61 o
  15   7  16       39.23      -49.09     49.09 o
   0   8  16       24.94        6.13     22.02 o
   1   8  16        0.97      -12.78     12.78 o
   2   8  16        0.03        5.67     16.02 o
   3   8  16      170.12      153.72     20.45 o
   4   8  16       97.66       98.41     23.44 o
   5   8  16     1871.02     1861.83     57.32 o
   6   8  16      473.52      475.98     35.83 o
   7   8  16       55.22       49.25     23.64 o
   8   8  16      500.53      517.09     57.32 o
   9   8  16       25.14       44.74     26.27 o
  10   8  16      444.22      401.03     43.24 o
  11   8  16      139.32      168.56     47.62 o
  12   8  16       61.71       19.93     41.79 o
  13   8  16      169.72       84.50     49.48 o
  14   8  16      264.40      307.56     66.41 o
  15   8  16        7.46      -10.60     55.13 o
   1   9  16      496.57      385.40     46.99 o
   2   9  16     5662.47     5368.62     94.30 o
   3   9  16      631.69      575.05     36.86 o
   4   9  16      138.48       66.29     24.22 o
   5   9  16     2516.93     2417.95     80.30 o
   6   9  16     4285.29     4360.90     97.48 o
   7   9  16      102.36       82.33     28.35 o
   8   9  16     1477.93     1556.62     68.16 o
   9   9  16     2679.39     2819.10    117.33 o
  10   9  16       55.10        0.30     27.67 o
  11   9  16      161.06      111.67     45.64 o
  12   9  16      215.89      164.13     51.32 o
  13   9  16       67.37       82.83     50.43 o
  14   9  16      233.16      209.33     62.88 o
  15   9  16      200.00      280.84    145.23 o
   0  10  16     3310.60     3517.94    101.68 o
   1  10  16     8141.15     7863.61    133.09 o
   2  10  16     1230.98     1250.05     91.59 o
   3  10  16     1284.02     1195.02     69.48 o
   4  10  16      295.97      319.66     38.49 o
   5  10  16     2156.51     2039.32     80.43 o
   6  10  16      167.30      128.80     36.49 o
   7  10  16       23.37       -0.71     28.54 o
   8  10  16       59.60       56.77     29.78 o
   9  10  16      496.14      488.14     49.92 o
  10  10  16      494.87      515.77     49.57 o
  11  10  16     1650.48     1627.04    124.04 o
  12  10  16      342.64      347.64     59.73 o
  13  10  16      525.78      558.25     69.40 o
  14  10  16      200.28      237.97     63.81 o
   1  11  16      432.69      373.31     32.48 o
   2  11  16      122.29       82.01     25.24 o
   3  11  16     1991.06     1961.82     87.19 o
   4  11  16      298.18      319.99     56.26 o
   5  11  16     4068.88     4215.60    111.29 o
   6  11  16     1687.51     1660.26     78.90 o
   7  11  16     2473.48     2484.02     88.91 o
   8  11  16     1061.59      991.72     68.68 o
   9  11  16     1942.55     2108.74     94.20 o
  10  11  16      277.29      294.28     47.55 o
  11  11  16      510.77      425.13     51.54 o
  12  11  16      687.15      677.79    103.47 o
  13  11  16       66.85       31.19     50.18 o
  14  11  16        0.99       -3.33     58.04 o
   0  12  16     2345.52     2334.38     90.67 o
   1  12  16     2668.22     2515.04     76.08 o
   2  12  16     1133.86     1033.06     61.41 o
   3  12  16     7925.81     7761.34    157.79 o
   4  12  16     1917.76     1839.78     81.93 o
   5  12  16      860.62      801.95     89.57 o
   6  12  16        4.51       72.50     31.58 o
   7  12  16       16.15      -21.01     28.81 o
   8  12  16      224.93      167.21     41.04 o
   9  12  16       33.49        0.32     34.32 o
  10  12  16      308.40      319.58     48.58 o
  11  12  16      761.46      799.73     69.60 o
  12  12  16      101.57       84.10     59.72 o
  13  12  16     1694.25     1732.21    113.69 o
  14  12  16       50.42        8.72    105.68 o
   1  13  16       13.13      -12.81     12.81 o
   2  13  16        0.29       -0.08     28.22 o
   3  13  16     1493.17     1407.90     81.76 o
   4  13  16       88.57       36.68     32.54 o
   5  13  16      259.96      218.42     39.63 o
   6  13  16      108.95       76.36     35.91 o
   7  13  16      479.03      471.35     59.12 o
   8  13  16      433.91      417.16     58.65 o
   9  13  16      347.04      350.05     58.83 o
  10  13  16       55.71       56.37     40.28 o
  11  13  16      606.93      581.08     69.83 o
  12  13  16       97.42       44.33     96.21 o
  13  13  16        2.09      -26.68     78.22 o
   0  14  16       96.83      204.84     52.12 o
   1  14  16      290.93      282.88     38.00 o
   2  14  16       14.46       37.21     31.11 o
   3  14  16     1953.25     1681.68     81.41 o
   4  14  16      104.39       59.99     34.86 o
   5  14  16        2.83       -3.80     32.35 o
   6  14  16       26.57      -21.93     34.50 o
   7  14  16      255.19      176.95     42.79 o
   8  14  16      109.32       74.79     63.01 o
   9  14  16       63.61      102.74     58.51 o
  10  14  16       80.80      -12.22     55.59 o
  11  14  16        5.59        2.36     47.03 o
  12  14  16      287.95      282.97     59.20 o
  13  14  16       90.42      222.75    128.62 o
   1  15  16        9.84      -10.09     27.97 o
   2  15  16      113.22       88.56     40.97 o
   3  15  16     3583.53     3515.25    108.41 o
   4  15  16     2542.70     2571.71    112.42 o
   5  15  16      812.18      811.46     65.16 o
   6  15  16      558.94      446.76     53.72 o
   7  15  16     2533.95     2551.58    108.18 o
   8  15  16       13.68        8.96     43.32 o
   9  15  16      409.19      531.01     83.07 o
  10  15  16      583.39      507.81     83.99 o
  11  15  16      562.50      619.08     75.71 o
  12  15  16     1221.90     1493.78    224.11 o
   0  16  16     3356.99     3353.42    139.70 o
   1  16  16     3534.17     3464.16     91.85 o
   2  16  16     3128.18     3436.17    124.35 o
   3  16  16     1201.62     1199.73     75.14 o
   4  16  16     2516.53     2452.65    128.08 o
   5  16  16       29.94       36.63     39.28 o
   6  16  16       15.51       38.26     38.52 o
   7  16  16       38.90       44.75     51.55 o
   8  16  16       58.55        2.06     46.18 o
   9  16  16       17.36      -35.11     45.16 o
  10  16  16      549.28      619.43     76.77 o
  11  16  16      998.22     1024.54     93.54 o
   1  17  16       70.18       63.48     38.42 o
   2  17  16       18.28       14.60     36.67 o
   3  17  16       94.61       64.84     36.54 o
   4  17  16      665.40      556.33     62.68 o
   5  17  16      815.92      861.49     70.78 o
   6  17  16     1640.70     1710.04     95.35 o
   7  17  16     2784.77     2877.28    140.68 o
   8  17  16     1917.86     2032.00    121.19 o
   9  17  16     3207.83     3187.03    205.35 o
  10  17  16      488.68      495.90    107.27 o
   0  18  16      122.55      134.50     69.95 o
   1  18  16      319.86      296.85     50.00 o
   2  18  16       65.21       36.77     41.05 o
   3  18  16      158.72       84.78     32.43 o
   4  18  16      536.74      508.90     60.30 o
   5  18  16       11.73       21.46     35.57 o
   6  18  16       52.31       76.21     46.21 o
   7  18  16       37.05       -5.83     48.26 o
   8  18  16      194.16      196.13     60.40 o
   9  18  16      130.29       89.75     67.00 o
   1  19  16        2.76        9.19     48.02 o
   2  19  16      631.03      532.33     66.58 o
   3  19  16      158.71       86.78     53.33 o
   4  19  16      750.75      760.66     68.85 o
   5  19  16     1388.93     1376.39     90.46 o
   6  19  16       19.40       96.44     62.90 o
   7  19  16      286.65      143.76     58.32 o
   8  19  16        1.59       28.44     62.78 o
   0  20  16     2845.03     2854.58    244.42 o
   1  20  16     1108.79     1177.79    103.11 o
   2  20  16        7.65      -17.32     47.84 o
   3  20  16      157.12      216.72     53.64 o
   4  20  16      474.86      411.51     69.19 o
   5  20  16      159.84       59.58     49.61 o
   6  20  16      885.90     1122.41    144.47 o
   7  20  16      388.81      319.69     78.13 o
   1  21  16        1.70      -12.35     50.70 o
   2  21  16      290.73      221.43     79.10 o
   3  21  16      340.13      478.36     72.18 o
   4  21  16      162.93       86.33     74.26 o
   5  21  16      265.35      366.55    203.78 o
   0  22  16     1144.58     1436.36    221.97 o
   1  22  16      619.18      427.97    154.12 o
   2  22  16      963.83      954.64    127.95 o
   1   1  17      268.90      284.38     16.80 o
   2   1  17     1289.82     1135.87     26.14 o
   3   1  17     2941.72     3074.24     40.69 o
   4   1  17     1373.51     1413.91     29.11 o
   5   1  17     3599.95     3838.07     54.09 o
   6   1  17     1256.83     1285.91     49.64 o
   7   1  17     1228.16     1151.63     40.60 o
   8   1  17     2528.51     2309.85     68.99 o
   9   1  17     1370.86     1387.18     50.76 o
  10   1  17        0.53      -14.29     26.05 o
  11   1  17      620.30      606.33     61.18 o
  12   1  17      328.57      292.90     52.77 o
  13   1  17        2.91      -28.65     43.07 o
  14   1  17      416.22      388.47     70.48 o
  15   1  17       10.60       12.70     74.85 o
   0   2  17     4496.49     4636.03     67.43 o
   1   2  17     2748.91     2297.27     37.90 o
   2   2  17       83.04      105.32     12.63 o
   3   2  17     8942.49     8903.47     79.00 o
   4   2  17     2518.78     2653.62     40.71 o
   5   2  17      160.01      158.29     17.24 o
   6   2  17       45.58       39.68     13.10 o
   7   2  17      546.95      506.13     29.74 o
   8   2  17        0.30        6.39     22.80 o
   9   2  17      126.03      167.38     28.20 o
  10   2  17       53.75       37.83     26.09 o
  11   2  17     2010.19     2019.67     87.81 o
  12   2  17      229.97      185.89     43.91 o
  13   2  17     3186.13     3115.66    121.15 o
  14   2  17     1960.33     2162.34    146.65 o
  15   2  17      359.39      373.53     80.55 o
   1   3  17     6548.49     6641.26     65.88 o
   2   3  17      122.74      116.19     12.92 o
   3   3  17    10654.99    10429.68    101.22 o
   4   3  17      854.85      834.55     31.63 o
   5   3  17    16587.58    17109.19    147.98 o
   6   3  17      133.72      163.54     20.90 o
   7   3  17     5707.46     5979.21     98.04 o
   8   3  17     1531.27     1486.98     60.26 o
   9   3  17     5040.54     4992.11    121.40 o
  10   3  17        5.46      -14.31     26.35 o
  11   3  17     3400.64     3646.93    106.91 o
  12   3  17      150.15      109.54     41.81 o
  13   3  17     1788.85     1900.14     93.83 o
  14   3  17       48.23      -17.57     52.71 o
  15   3  17       98.91       20.64     77.20 o
   0   4  17    10251.69    10686.92    124.38 o
   1   4  17    12460.42    12363.94    107.95 o
   2   4  17      282.76      246.95     15.99 o
   3   4  17    11889.06    11330.63    115.97 o
   4   4  17     3050.31     3081.69     50.19 o
   5   4  17     1002.94     1055.22     31.28 o
   6   4  17     1017.56     1124.02     34.41 o
   7   4  17        2.39       17.57     16.45 o
   8   4  17       24.72       13.32     21.89 o
   9   4  17        7.52        1.53     25.92 o
  10   4  17      565.17      534.77     48.80 o
  11   4  17     1704.50     1544.36     82.21 o
  12   4  17      408.62      374.73     64.32 o
  13   4  17     1992.16     2114.55    111.98 o
  14   4  17      162.88       61.40     59.81 o
  15   4  17     2693.70     2835.74    198.31 o
   1   5  17        0.75        0.56     11.78 o
   2   5  17     1019.07      894.60     30.20 o
   3   5  17        5.23        1.26     13.13 o
   4   5  17      312.64      325.30     22.46 o
   5   5  17      135.48      171.20     18.72 o
   6   5  17       48.81       59.42     18.14 o
   7   5  17     2104.09     2091.70     52.87 o
   8   5  17      277.24      303.26     31.06 o
   9   5  17       77.46       95.37     28.86 o
  10   5  17        0.98       24.76     28.01 o
  11   5  17      253.11      291.31     45.07 o
  12   5  17      310.99      238.64     53.12 o
  13   5  17        0.42        0.26     54.60 o
  14   5  17        1.07      -48.71     54.53 o
  15   5  17      238.04      197.74     60.05 o
  16   5  17      507.64      589.69    170.38 o
   0   6  17      115.29      133.36     23.19 o
   1   6  17     3208.11     3115.47     68.85 o
   2   6  17      716.16      683.79     29.60 o
   3   6  17      384.35      324.72     21.93 o
   4   6  17       93.79      100.01     18.99 o
   5   6  17     1867.76     1853.39     47.97 o
   6   6  17    10078.64    10068.63    147.06 o
   7   6  17      176.73      134.04     27.36 o
   8   6  17      886.01      854.11     52.61 o
   9   6  17       42.79       49.59     33.28 o
  10   6  17        0.36       12.11     30.35 o
  11   6  17       68.20       26.73     39.90 o
  12   6  17       12.72       25.90     51.21 o
  13   6  17       18.24        9.19     53.91 o
  14   6  17      589.06      625.34     75.14 o
  15   6  17      130.17      110.01     57.58 o
   1   7  17     4072.87     4102.31     70.45 o
   2   7  17        0.65      -14.03     14.03 o
   3   7  17     3565.34     3680.80     67.16 o
   4   7  17     2977.28     2881.34     74.17 o
   5   7  17    10666.55    10655.43    153.27 o
   6   7  17      212.17      190.35     26.89 o
   7   7  17    13912.85    13510.35    201.12 o
   8   7  17        4.32       22.77     26.05 o
   9   7  17    10496.78    10713.27    224.42 o
  10   7  17      551.98      485.41     55.83 o
  11   7  17     1783.78     1851.47     99.28 o
  12   7  17        5.89      -20.81     41.25 o
  13   7  17      450.18      444.26     67.22 o
  14   7  17      527.85      466.96     68.56 o
  15   7  17       71.09       59.65     56.16 o
   0   8  17       90.41      110.02     29.72 o
   1   8  17    10493.83    10491.49    149.67 o
   2   8  17       96.54       97.05     27.87 o
   3   8  17       56.00       62.14     19.11 o
   4   8  17        2.72       -0.91     21.25 o
   5   8  17      157.53      141.68     31.43 o
   6   8  17      348.08      330.02     34.88 o
   7   8  17      112.85      168.96     31.06 o
   8   8  17      322.27      285.20     36.47 o
   9   8  17      937.14      868.76     58.64 o
  10   8  17     1577.06     1580.20     82.15 o
  11   8  17      326.31      344.35     49.78 o
  12   8  17       41.34       12.17     46.20 o
  13   8  17     3375.49     3639.76    141.61 o
  14   8  17      185.52      126.64     72.60 o
  15   8  17     3708.68     3652.05    222.24 o
   1   9  17      257.12      182.39     37.17 o
   2   9  17      104.35       96.63     27.67 o
   3   9  17     8010.99     7721.60    133.99 o
   4   9  17     1674.57     1669.52    118.22 o
   5   9  17     2948.95     2941.37    142.22 o
   6   9  17      436.48      421.57     48.84 o
   7   9  17     4035.23     4157.77     98.46 o
   8   9  17      518.62      519.36     44.24 o
   9   9  17     3109.60     3195.77    100.72 o
  10   9  17      987.11     1149.06     59.37 o
  11   9  17     1212.75     1333.49     91.36 o
  12   9  17      389.99      283.59     94.16 o
  13   9  17       33.06       92.32     52.48 o
  14   9  17        4.03      -60.48     64.72 o
  15   9  17       54.82      -26.62    117.54 o
   0  10  17       74.88       56.56     26.33 o
   1  10  17      715.54      705.75     42.16 o
   2  10  17      453.15      452.75     68.01 o
   3  10  17     1668.00     1772.05     75.65 o
   4  10  17      306.06      237.03     36.65 o
   5  10  17     2947.75     3009.88     91.84 o
   6  10  17        1.47        7.19     28.84 o
   7  10  17      365.68      299.90     43.38 o
   8  10  17       98.64      104.65     36.19 o
   9  10  17        7.41        5.12     29.40 o
  10  10  17       70.34       37.42     28.97 o
  11  10  17     1029.61     1031.97     82.61 o
  12  10  17      160.06      184.36     55.55 o
  13  10  17        8.23      -27.01     46.30 o
  14  10  17      712.80      815.72     88.70 o
   1  11  17      286.69      273.80     33.40 o
   2  11  17       92.93       26.46     16.86 o
   3  11  17      102.46       61.65     28.06 o
   4  11  17     1848.18     1781.09     79.71 o
   5  11  17        4.90        3.31     27.10 o
   6  11  17      138.88       87.80     34.18 o
   7  11  17       64.73       65.13     33.84 o
   8  11  17     2402.22     2451.00     94.34 o
   9  11  17      217.33      181.52     43.46 o
  10  11  17        9.60      -22.34     31.37 o
  11  11  17        4.80        3.96     37.98 o
  12  11  17       17.30       49.33     51.66 o
  13  11  17      155.62      261.29     63.34 o
  14  11  17        7.47      -66.04     66.04 o
   0  12  17     1637.73     1292.40     74.46 o
   1  12  17     1447.71     1310.87     61.69 o
   2  12  17     3209.55     2833.66     99.75 o
   3  12  17     1934.49     1786.46     80.00 o
   4  12  17      197.63      168.40     40.27 o
   5  12  17      465.10      489.51     48.90 o
   6  12  17      447.16      398.48     47.66 o
   7  12  17       15.19      -11.05     33.83 o
   8  12  17      312.90      221.02     43.34 o
   9  12  17      135.62       75.41     41.75 o
  10  12  17      150.82      106.97     41.41 o
  11  12  17       81.20       55.54     42.81 o
  12  12  17       11.78        7.02     55.63 o
  13  12  17      483.16      554.51     91.79 o
   1  13  17       38.96       35.24     26.05 o
   2  13  17     1681.22     1551.42     75.97 o
   3  13  17     1840.96     1730.71     83.78 o
   4  13  17      145.16      160.05     36.76 o
   5  13  17     5922.95     6087.42    143.53 o
   6  13  17      136.93      191.62     78.08 o
   7  13  17     2677.10     2925.44    117.12 o
   8  13  17       14.76      -20.75     34.53 o
   9  13  17     1448.50     1406.86     96.51 o
  10  13  17      286.08      295.92     57.87 o
  11  13  17     1480.70     1399.59    154.23 o
  12  13  17      282.42      319.82     93.00 o
  13  13  17       37.68      291.48    131.32 o
   0  14  17      708.09      574.34     69.97 o
   1  14  17     4960.02     5121.25    128.06 o
   2  14  17      383.29      384.72     46.40 o
   3  14  17     3951.33     3991.16    126.97 o
   4  14  17      120.82      106.65     37.46 o
   5  14  17     1799.35     1709.69    191.58 o
   6  14  17       56.61       94.00     38.90 o
   7  14  17        5.63       41.06     43.84 o
   8  14  17       59.31       93.90     46.96 o
   9  14  17      228.24      213.92     65.37 o
  10  14  17      864.46      806.25     95.00 o
  11  14  17     3143.51     3379.54    130.03 o
  12  14  17      101.13     -103.48    103.48 o
   1  15  17        3.82       27.97     33.78 o
   2  15  17      120.44      122.12     45.07 o
   3  15  17     3166.22     3155.77    117.09 o
   4  15  17       12.77       30.53     40.04 o
   5  15  17      856.82      797.69     85.73 o
   6  15  17      103.23      106.04     41.17 o
   7  15  17       36.48       40.15     38.22 o
   8  15  17      113.85      167.92     64.41 o
   9  15  17      386.33      394.05    108.72 o
  10  15  17       28.72      101.32     88.90 o
  11  15  17      615.32      663.11     79.70 o
  12  15  17        0.05       -7.17     80.10 o
   0  16  17        0.68      -31.70     45.37 o
   1  16  17     1152.03     1164.45     76.31 o
   2  16  17       19.58       11.92     42.04 o
   3  16  17       28.61        7.18     38.23 o
   4  16  17      447.76      546.11     65.45 o
   5  16  17      343.07      273.34     49.70 o
   6  16  17        3.24       -8.61     38.83 o
   7  16  17      480.75      443.79     57.71 o
   8  16  17        9.11       -5.30     46.90 o
   9  16  17       18.38       47.35     57.30 o
  10  16  17        1.80       98.11     64.85 o
  11  16  17       24.16       58.68     66.30 o
   1  17  17       54.88       60.59     40.00 o
   2  17  17      240.71      210.44     44.36 o
   3  17  17      571.39      341.12     51.63 o
   4  17  17      270.03      236.03     47.60 o
   5  17  17     1643.03     1508.75     89.21 o
   6  17  17       20.44       -4.20     39.26 o
   7  17  17     2756.90     3033.18    153.17 o
   8  17  17      778.16      793.80     83.15 o
   9  17  17     1119.53     1075.76     94.90 o
  10  17  17       53.28       67.27     66.76 o
   0  18  17     2784.03     2953.15    145.34 o
   1  18  17     1960.27     1753.02    106.51 o
   2  18  17       26.92       78.79     48.54 o
   3  18  17     2196.99     2069.57    112.32 o
   4  18  17       39.50       -2.38     36.79 o
   5  18  17     1627.03     1717.90    109.02 o
   6  18  17      606.06      482.84     62.90 o
   7  18  17      466.25      354.50     67.81 o
   8  18  17       56.20       93.61     55.88 o
   9  18  17      118.14      178.24     72.61 o
   1  19  17      527.18      554.75     72.44 o
   2  19  17        0.69        9.34     45.55 o
   3  19  17     2128.37     2277.86    124.85 o
   4  19  17       20.61       37.49     41.42 o
   5  19  17     1160.97     1288.06     99.52 o
   6  19  17        0.23       -3.58     56.80 o
   7  19  17     1949.55     1948.09    299.05 o
   8  19  17       65.89      -35.30     58.02 o
   0  20  17      324.84      546.20    102.37 o
   1  20  17     3999.98     4339.28    178.66 o
   2  20  17       67.94       -9.22     49.13 o
   3  20  17      578.83      448.03    130.54 o
   4  20  17      281.80      309.55     63.46 o
   5  20  17       30.26      145.15     53.42 o
   6  20  17      438.42      194.42    129.86 o
   1  21  17       76.96      105.66     57.50 o
   2  21  17       11.41       37.11     54.16 o
   3  21  17        3.55       18.32     56.77 o
   4  21  17      196.93      168.38     69.83 o
   0   0  18       25.28       21.05     21.61 o
   1   0  18    17606.60    17812.92    222.74 o
   2   0  18    15336.32    15632.32    198.13 o
   3   0  18    19402.81    19825.22    260.84 o
   4   0  18      259.21      230.76     24.89 o
   5   0  18     1023.97     1121.25     64.65 o
   6   0  18       81.13      143.74     31.53 o
   7   0  18      348.39      209.21     39.86 o
   8   0  18      154.74      176.76     36.58 o
   9   0  18     1597.22     1730.46     84.96 o
  10   0  18      629.79      607.48    177.79 o
  11   0  18     3082.86     3105.00    158.50 o
  12   0  18     1408.70     1389.40    127.16 o
  13   0  18     1919.59     2353.47    166.34 o
  14   0  18       50.48       81.56     97.02 o
  15   0  18     5397.74     5794.66    365.79 o
   1   1  18      298.44      350.32     19.07 o
   2   1  18       45.64       44.37     12.78 o
   3   1  18     6454.54     6573.37     76.08 o
   4   1  18     5627.26     5469.48     69.62 o
   5   1  18     1791.41     1692.35     71.62 o
   6   1  18     3654.22     3524.51     91.51 o
   7   1  18    11170.30    11235.04    188.33 o
   8   1  18     2833.72     2845.86     77.50 o
   9   1  18     2135.06     2216.44     67.16 o
  10   1  18     2029.65     2029.30     75.32 o
  11   1  18      194.43      273.02     55.12 o
  12   1  18      881.00      864.87     80.93 o
  13   1  18      519.27      392.95     62.65 o
  14   1  18      318.82      388.18     66.07 o
  15   1  18       39.63       33.12     77.72 o
   0   2  18     1010.17     1071.50     42.58 o
   1   2  18      478.72      392.85     19.19 o
   2   2  18     1702.54     1801.56     44.73 o
   3   2  18       45.47       25.23     12.81 o
   4   2  18     1873.94     1843.23     49.70 o
   5   2  18      147.36      187.46     26.40 o
   6   2  18      468.96      560.03     42.30 o
   7   2  18     1607.67     1712.19     54.98 o
   8   2  18        9.92      -13.69     22.01 o
   9   2  18      623.22      625.43     42.25 o
  10   2  18       25.85       38.65     29.40 o
  11   2  18      634.24      542.24     52.02 o
  12   2  18     1248.75     1238.86    135.60 o
  13   2  18      271.19      229.42     58.41 o
  14   2  18     1183.22     1506.26    118.72 o
  15   2  18       32.50       19.44     58.14 o
   1   3  18      738.63      662.27     24.02 o
   2   3  18      758.55      670.93     25.99 o
   3   3  18     3567.84     3592.83     63.18 o
   4   3  18     1817.57     1860.63     48.33 o
   5   3  18      540.36      612.81     38.70 o
   6   3  18      158.31      184.66     21.67 o
   7   3  18       43.75       42.51     21.25 o
   8   3  18      585.52      630.42     56.55 o
   9   3  18       27.81       40.90     26.37 o
  10   3  18      190.95       98.77     35.49 o
  11   3  18      940.87      894.89     63.63 o
  12   3  18       19.70       63.40     39.14 o
  13   3  18        4.29        7.79     46.51 o
  14   3  18       18.30       58.50     61.36 o
  15   3  18        1.55       17.09     61.78 o
   0   4  18     6415.29     6531.06    133.48 o
   1   4  18    16618.04    15956.02    160.30 o
   2   4  18      577.92      605.32     24.65 o
   3   4  18     9698.98     9526.60    107.97 o
   4   4  18      165.03      118.00     17.73 o
   5   4  18     1666.02     1607.44     45.18 o
   6   4  18      295.59      231.19     23.03 o
   7   4  18      113.62       59.64     18.09 o
   8   4  18     2153.80     2221.82     70.71 o
   9   4  18      766.46      677.56     47.75 o
  10   4  18       13.52      -26.53     30.60 o
  11   4  18     2041.11     2046.51     90.67 o
  12   4  18       30.78       31.02     39.40 o
  13   4  18     1280.29     1198.39     90.65 o
  14   4  18      460.03      526.50     79.38 o
  15   4  18     1416.78     1482.92    152.48 o
   1   5  18     1468.53     1396.48     42.76 o
   2   5  18     3722.61     3915.01     62.69 o
   3   5  18     1186.81     1164.04     46.77 o
   4   5  18      928.14      943.38     37.68 o
   5   5  18       64.73       53.96     17.32 o
   6   5  18     5474.64     5573.38     98.58 o
   7   5  18     3009.40     2923.68     76.29 o
   8   5  18      700.86      683.49     54.93 o
   9   5  18     2023.53     2125.38     82.46 o
  10   5  18     1357.63     1351.35     79.57 o
  11   5  18      404.41      333.86     56.46 o
  12   5  18      595.92      551.58     57.00 o
  13   5  18      115.71      -34.45     51.15 o
  14   5  18      296.49      221.95     70.63 o
  15   5  18      256.67      301.98     93.36 o
   0   6  18     3441.46     3426.61     86.68 o
   1   6  18     2288.60     2017.74     52.17 o
   2   6  18      249.67      295.04     25.84 o
   3   6  18     4259.74     4346.54     92.86 o
   4   6  18     2824.63     2787.67     57.92 o
   5   6  18     6622.35     6461.89    106.98 o
   6   6  18     2491.24     2323.39     68.41 o
   7   6  18        0.52       19.03     24.63 o
   8   6  18       12.70       18.68     18.49 o
   9   6  18     4357.17     4416.45    114.76 o
  10   6  18      297.43      324.44     44.14 o
  11   6  18     3677.40     3853.13    113.72 o
  12   6  18      205.67      155.06     50.12 o
  13   6  18     2034.25     2195.44    138.20 o
  14   6  18       24.65       62.22     87.88 o
  15   6  18      788.81      935.98    106.95 o
   1   7  18      943.95      897.63     39.43 o
   2   7  18     1313.63     1273.64     57.87 o
   3   7  18       50.46       33.48     19.91 o
   4   7  18      855.81      783.62     50.46 o
   5   7  18     9507.24     9314.89    150.81 o
   6   7  18       72.32       91.61     37.33 o
   7   7  18     3468.61     3244.41     86.52 o
   8   7  18      235.37      229.63     33.72 o
   9   7  18       36.57       42.79     29.12 o
  10   7  18      487.82      366.43     52.64 o
  11   7  18       47.46      -11.79     39.93 o
  12   7  18      212.11      198.84     65.84 o
  13   7  18     1192.69     1409.77    122.63 o
  14   7  18      101.66       94.44     52.46 o
  15   7  18      209.52      158.54     91.75 o
   0   8  18     2465.89     2521.08    163.08 o
   1   8  18      228.58      213.73     27.72 o
   2   8  18      204.01      109.60     40.18 o
   3   8  18     2922.42     2804.21     82.06 o
   4   8  18      929.49      785.55     51.17 o
   5   8  18     1282.84     1257.42     70.79 o
   6   8  18      102.94       66.69     26.38 o
   7   8  18      548.99      556.48     43.80 o
   8   8  18      129.04      128.49     31.89 o
   9   8  18       11.06       43.91     37.32 o
  10   8  18      620.17      690.47     65.52 o
  11   8  18      375.05      391.66     50.97 o
  12   8  18       49.31      -47.68     47.68 o
  13   8  18      127.25      109.43     52.69 o
  14   8  18      356.08      323.26     70.19 o
  15   8  18        3.37      -65.69    112.85 o
   1   9  18       71.27       69.87     22.27 o
   2   9  18      579.35      560.37     44.46 o
   3   9  18     2237.41     2243.08     75.84 o
   4   9  18     5386.75     5544.52    124.46 o
   5   9  18      223.13      190.37     35.69 o
   6   9  18      444.70      554.08     49.90 o
   7   9  18     1672.27     1775.19     93.21 o
   8   9  18       53.04       46.26     28.43 o
   9   9  18       73.68       96.34     34.47 o
  10   9  18      331.69      334.52     48.47 o
  11   9  18       19.07       18.50     40.99 o
  12   9  18      323.19      339.34     62.46 o
  13   9  18      508.18      623.71     74.03 o
  14   9  18       51.56       11.71     55.53 o
   0  10  18       17.07       31.07     30.03 o
   1  10  18     3351.89     3501.19    147.02 o
   2  10  18     2076.35     2118.22     77.79 o
   3  10  18     6315.03     5841.50    129.36 o
   4  10  18      348.36      290.63     50.25 o
   5  10  18     5385.31     5376.70    126.88 o
   6  10  18       88.87       72.04     31.84 o
   7  10  18        1.07       62.27     33.32 o
   8  10  18        9.14      -31.58     31.58 o
   9  10  18     2123.15     2308.30     97.61 o
  10  10  18      503.77      499.31     49.63 o
  11  10  18     1986.03     2127.63    114.19 o
  12  10  18      649.48      741.02     76.24 o
  13  10  18     1246.48     1634.37    111.72 o
  14  10  18       67.23       99.16     67.55 o
   1  11  18        3.00      -15.29     15.29 o
   2  11  18       10.21       -5.86     26.19 o
   3  11  18      322.63      285.59     59.68 o
   4  11  18     1436.00     1324.47     69.66 o
   5  11  18     6955.63     6757.21    162.02 o
   6  11  18     2274.81     2338.95     98.72 o
   7  11  18     1895.59     1785.95     85.84 o
   8  11  18     3780.85     4071.98    118.37 o
   9  11  18     5036.03     5540.07    141.28 o
  10  11  18     1288.80     1359.45     82.30 o
  11  11  18     1010.20     1153.99    189.30 o
  12  11  18        2.74       19.56     53.91 o
  13  11  18       88.48      143.65     69.40 o
  14  11  18       12.14       65.61    114.94 o
   0  12  18     8349.09     8163.83    252.39 o
   1  12  18     2718.74     2629.68     79.67 o
   2  12  18     2877.34     2674.21     98.38 o
   3  12  18      339.73      280.08     60.98 o
   4  12  18     1784.00     1738.32     92.57 o
   5  12  18      558.20      611.44     54.37 o
   6  12  18       20.85        3.56     32.06 o
   7  12  18      543.19      662.64     59.35 o
   8  12  18       16.94       47.82     37.20 o
   9  12  18     1861.06     2113.30    104.28 o
  10  12  18      107.50       94.32     41.16 o
  11  12  18      594.23      658.44     78.67 o
  12  12  18      144.45       76.98     57.00 o
  13  12  18     1769.35     1388.47    225.53 o
   1  13  18        3.67       12.84     26.47 o
   2  13  18        8.17       14.23     28.96 o
   3  13  18       90.49       77.99     31.43 o
   4  13  18      201.64      144.87     37.54 o
   5  13  18     1265.39     1255.08     85.41 o
   6  13  18      311.81      261.77     51.06 o
   7  13  18      390.14      268.07     47.59 o
   8  13  18      554.49      532.71     57.32 o
   9  13  18      180.54      160.20     52.52 o
  10  13  18      792.49      751.79     78.39 o
  11  13  18      243.99      211.53     57.56 o
  12  13  18       15.13      -10.19     74.19 o
  13  13  18       24.01       31.62    109.38 o
   0  14  18       89.41       54.50     50.99 o
   1  14  18     1230.02     1215.97     94.89 o
   2  14  18       53.32        3.84     32.71 o
   3  14  18       64.46       13.38     34.95 o
   4  14  18      590.69      559.20     55.78 o
   5  14  18      175.01      102.99     38.40 o
   6  14  18       57.71      101.19     45.94 o
   7  14  18       17.32       16.30     41.74 o
   8  14  18      159.36      198.38     54.55 o
   9  14  18      209.41      273.44     60.79 o
  10  14  18       25.04       19.67     48.90 o
  11  14  18      590.72      655.34     68.33 o
   1  15  18      300.73      294.69     50.33 o
   2  15  18       39.97      -36.70     36.70 o
   3  15  18      187.87      138.14     44.61 o
   4  15  18      928.70      940.01     74.96 o
   5  15  18     1262.97     1263.99     79.89 o
   6  15  18     1797.27     1813.42     93.71 o
   7  15  18      118.60      109.85     48.42 o
   8  15  18     1271.39     1265.23     91.85 o
   9  15  18     1555.69     1448.21    119.70 o
  10  15  18     1325.37     1244.69    164.44 o
  11  15  18     2435.53     3012.95    147.53 o
   0  16  18     3668.48     3405.07    178.48 o
   1  16  18     1936.15     1827.84     96.63 o
   2  16  18     1839.68     1826.43    135.70 o
   3  16  18     1362.97     1381.46    104.54 o
   4  16  18      300.04      211.97     44.44 o
   5  16  18      143.70      110.28     42.87 o
   6  16  18       34.54       64.27     42.65 o
   7  16  18      182.17      113.30     47.43 o
   8  16  18        6.11       55.05     45.87 o
   9  16  18      570.65      692.28     94.70 o
  10  16  18       27.60       46.64     64.75 o
  11  16  18      160.44       52.67     63.49 o
   1  17  18     1180.27     1026.20     73.90 o
   2  17  18       13.35        5.94     23.11 o
   3  17  18     1335.84     1451.51    117.36 o
   4  17  18       32.61       25.59     36.59 o
   5  17  18     4633.21     4825.56    236.14 o
   6  17  18      231.69      226.06     49.40 o
   7  17  18     1815.81     1602.94    109.30 o
   8  17  18      830.45      636.13     78.23 o
   9  17  18      604.91      613.68     92.26 o
  10  17  18       19.40       53.89     65.73 o
   0  18  18      349.51      430.61     95.62 o
   1  18  18       16.55      -27.84     41.43 o
   2  18  18       37.59       11.12     46.20 o
   3  18  18      121.84      201.79     47.35 o
   4  18  18        2.81       39.53     41.48 o
   5  18  18     2460.11     2465.48    129.34 o
   6  18  18       43.63       26.56     45.79 o
   7  18  18      235.32      233.23     83.14 o
   8  18  18      159.58      105.65    103.24 o
   9  18  18      546.90      455.39     88.40 o
   1  19  18       19.83      -42.30     42.30 o
   2  19  18      350.96      216.36     76.96 o
   3  19  18       88.64       77.41     52.63 o
   4  19  18      478.54      444.12     60.86 o
   5  19  18       75.32       55.07     49.23 o
   6  19  18       19.00       75.31     54.00 o
   7  19  18      384.82      345.68     78.75 o
   0  20  18      246.54      276.39     86.42 o
   1  20  18     2580.74     2920.41    143.91 o
   2  20  18       25.45      -29.43     48.58 o
   3  20  18     1545.12     1607.42    145.25 o
   4  20  18      607.76      551.84    101.11 o
   5  20  18      181.76      166.44     69.95 o
   6  20  18      870.07      699.45    121.80 o
   1  21  18     1067.72     1037.65    131.84 o
   2  21  18       35.94      -10.01     61.96 o
   3  21  18       39.36       27.18     60.28 o
   1   1  19     1246.47     1334.47     36.56 o
   2   1  19       24.48       28.32     13.19 o
   3   1  19       12.80       35.88     14.20 o
   4   1  19     1831.80     1785.57     38.39 o
   5   1  19      561.29      632.08     34.08 o
   6   1  19     2224.73     2231.06     62.79 o
   7   1  19     3681.61     3532.41     91.72 o
   8   1  19     1082.53      956.95     56.59 o
   9   1  19      168.17       97.26     30.03 o
  10   1  19      443.01      556.49     58.25 o
  11   1  19      390.47      484.03     59.17 o
  12   1  19       21.72        2.20     43.96 o
  13   1  19       39.92       75.89     48.91 o
  14   1  19      108.83      117.96     56.46 o
  15   1  19        0.03       23.77     61.82 o
   0   2  19    16269.14    15708.80    222.51 o
   1   2  19     2970.75     2833.85     51.13 o
   2   2  19     3591.19     3529.55     62.54 o
   3   2  19     1364.45     1388.54     37.44 o
   4   2  19    11514.00    11771.84    143.47 o
   5   2  19     1120.19     1170.13     42.71 o
   6   2  19        7.92        1.46     19.74 o
   7   2  19      115.60      153.55     28.26 o
   8   2  19        1.23       -8.19     23.28 o
   9   2  19      931.90      911.75     49.27 o
  10   2  19     1847.08     1893.03     83.99 o
  11   2  19        2.49      -28.53     39.08 o
  12   2  19     2250.84     2310.02    162.42 o
  13   2  19     1594.29     1522.46    132.21 o
  14   2  19     3287.74     3756.41    274.64 o
  15   2  19      664.25      671.48     95.07 o
   1   3  19      821.77      852.91     53.48 o
   2   3  19     3346.42     3243.96     54.38 o
   3   3  19      242.71      254.20     20.79 o
   4   3  19     3564.37     3488.20     68.19 o
   5   3  19      179.99      203.49     21.80 o
   6   3  19     1765.77     1955.72     60.61 o
   7   3  19     1936.22     1945.17     66.16 o
   8   3  19     7353.03     7425.77    145.75 o
   9   3  19      353.76      365.48     39.05 o
  10   3  19     1168.43     1125.60     67.32 o
  11   3  19      152.75      119.19     40.50 o
  12   3  19     1518.26     1615.78     96.60 o
  13   3  19        1.13       -2.88     46.68 o
  14   3  19       34.17      -23.69     56.95 o
  15   3  19        0.39      -55.51     55.51 o
   0   4  19    18144.97    18064.45    253.49 o
   1   4  19     3059.15     2914.35     58.41 o
   2   4  19    10416.26     9884.78    117.51 o
   3   4  19      469.61      431.15     24.87 o
   4   4  19      173.18      217.94     24.41 o
   5   4  19      156.58      132.45     29.41 o
   6   4  19       51.48       34.47     20.55 o
   7   4  19      189.03      212.60     29.04 o
   8   4  19        0.78       20.85     24.53 o
   9   4  19      311.85      287.94     48.22 o
  10   4  19      188.48      173.41     39.14 o
  11   4  19       14.74       50.15     37.04 o
  12   4  19      716.74      673.52     62.84 o
  13   4  19      695.34      668.65     80.56 o
  14   4  19      696.92      737.66     93.20 o
  15   4  19      169.76      102.29     60.90 o
   1   5  19     6163.44     6252.04     97.88 o
   2   5  19     1750.73     1788.48     52.60 o
   3   5  19       13.75       24.17     16.90 o
   4   5  19      490.71      503.17     33.42 o
   5   5  19      429.33      325.47     41.99 o
   6   5  19     3997.72     3992.15     97.88 o
   7   5  19     1000.24     1013.00     51.59 o
   8   5  19     1704.56     1660.10     84.31 o
   9   5  19     1519.23     1461.46     73.89 o
  10   5  19      512.84      503.89     51.48 o
  11   5  19       56.91      -33.98     35.13 o
  12   5  19      368.05      433.57     54.33 o
  13   5  19     1449.51     1295.67     92.76 o
  14   5  19        0.68        8.59     75.15 o
  15   5  19      257.44      365.58     97.99 o
   0   6  19       73.02       38.68     33.14 o
   1   6  19      178.59      140.00     23.93 o
   2   6  19     1206.46     1199.64     55.75 o
   3   6  19      151.60       97.60     34.52 o
   4   6  19     3071.99     2937.82     92.10 o
   5   6  19     2188.21     2258.13     66.51 o
   6   6  19       24.59      -22.08     22.08 o
   7   6  19      511.44      425.92     38.18 o
   8   6  19      443.55      411.83     38.65 o
   9   6  19      212.21      177.83     47.67 o
  10   6  19     1503.92     1621.92     82.19 o
  11   6  19      603.18      524.25     56.55 o
  12   6  19      501.19      471.54     54.51 o
  13   6  19       55.54       90.46     59.15 o
  14   6  19        9.08       -9.68     61.03 o
  15   6  19       36.53      275.89    138.86 o
   1   7  19      333.05      285.91     29.83 o
   2   7  19     1246.12     1100.18     63.46 o
   3   7  19     2997.51     2873.89     92.81 o
   4   7  19     3217.91     3168.75     88.39 o
   5   7  19     1593.95     1476.65     68.39 o
   6   7  19     1223.41     1193.80     56.42 o
   7   7  19       16.24       12.90     25.30 o
   8   7  19     5696.48     5818.15    119.34 o
   9   7  19      240.59      213.84     44.21 o
  10   7  19     1445.71     1415.78     78.21 o
  11   7  19      570.09      554.73     64.63 o
  12   7  19     1158.63     1204.49    123.32 o
  13   7  19       56.29       38.23     57.39 o
  14   7  19      244.60      224.31     63.16 o
  15   7  19        1.16      -59.79     81.12 o
   0   8  19    18734.50    18217.59    352.17 o
   1   8  19      231.32      199.81     28.63 o
   2   8  19    12757.16    12726.43    271.51 o
   3   8  19      798.72      851.01     59.28 o
   4   8  19     8258.59     8461.95    160.31 o
   5   8  19     2803.74     2740.19     85.79 o
   6   8  19      489.99      420.28     44.30 o
   7   8  19     1645.22     1570.48     75.01 o
   8   8  19        1.64      -10.61     26.77 o
   9   8  19      418.40      365.13     45.47 o
  10   8  19      135.15       22.90     41.14 o
  11   8  19       13.37       24.59     45.04 o
  12   8  19     1745.52     1415.45    169.97 o
  13   8  19      362.28      303.41     60.01 o
  14   8  19     4236.22     4464.03    161.40 o
   1   9  19       20.36       11.61     21.90 o
   2   9  19       27.08       53.03     30.14 o
   3   9  19     1442.96     1557.02     93.52 o
   4   9  19     4687.19     4662.38    113.49 o
   5   9  19     3850.67     3740.48    103.37 o
   6   9  19     9320.07     9606.92    181.63 o
   7   9  19      306.02      256.35     49.91 o
   8   9  19     3359.11     3703.63    107.85 o
   9   9  19     1275.95     1296.42     67.64 o
  10   9  19     5029.02     4957.33    288.47 o
  11   9  19      687.94      656.86     61.09 o
  12   9  19      340.96      283.26     61.28 o
  13   9  19      203.67      104.87     70.06 o
  14   9  19        7.09       -8.80     61.18 o
   0  10  19     1257.02     1183.02     79.02 o
   1  10  19        2.41       -1.81     19.79 o
   2  10  19     3386.23     3448.89     96.09 o
   3  10  19       34.19       63.32     29.80 o
   4  10  19     1353.33     1310.71     75.44 o
   5  10  19      558.52      384.96     45.44 o
   6  10  19       95.39       20.12     45.24 o
   7  10  19      188.02      152.22     40.50 o
   8  10  19      246.65      189.39     41.73 o
   9  10  19      654.13      668.59     59.43 o
  10  10  19      291.75      322.06     45.17 o
  11  10  19        0.36       61.77     56.57 o
  12  10  19      719.32      813.25    130.77 o
  13  10  19       18.70        3.89     53.49 o
  14  10  19      305.62      102.57    125.64 o
   1  11  19     1371.54     1243.72     66.04 o
   2  11  19      340.11      257.71     37.57 o
   3  11  19      679.31      610.13     50.37 o
   4  11  19       20.96       12.22     29.88 o
   5  11  19       16.67        8.30     28.42 o
   6  11  19       13.43        3.93     33.02 o
   7  11  19      286.59      259.67     44.46 o
   8  11  19      136.56      196.84     44.69 o
   9  11  19      176.91      150.02     44.31 o
  10  11  19        0.69      -31.98     31.98 o
  11  11  19       64.20      -10.53     45.12 o
  12  11  19        9.28      -48.28     55.50 o
  13  11  19      271.69      308.47     81.08 o
   0  12  19     2633.19     2453.29    105.06 o
   1  12  19      931.91      835.06     58.18 o
   2  12  19      629.17      611.84     58.32 o
   3  12  19      983.55      994.25     66.71 o
   4  12  19     1708.08     1585.13    112.70 o
   5  12  19      925.36      951.74     77.34 o
   6  12  19      326.93      283.98     46.13 o
   7  12  19      444.23      504.59     55.26 o
   8  12  19      525.42      595.61     60.17 o
   9  12  19      164.98      140.35     44.93 o
  10  12  19     1135.51     1392.67     87.38 o
  11  12  19      293.20      240.01     78.50 o
  12  12  19      443.27      443.65     82.51 o
  13  12  19       29.81      -53.46     87.44 o
   1  13  19       68.17       45.94     32.25 o
   2  13  19     1501.07     1345.70     81.91 o
   3  13  19       74.53       46.64     30.44 o
   4  13  19      785.80      838.40     70.33 o
   5  13  19      489.59      510.38     61.30 o
   6  13  19      739.22      696.12     81.24 o
   7  13  19       25.98       39.46     38.54 o
   8  13  19     1162.34     1278.08     80.44 o
   9  13  19      528.06      629.75     71.76 o
  10  13  19     1486.69     1677.38    120.37 o
  11  13  19      308.47      288.70     54.83 o
  12  13  19      390.66      146.46    127.75 o
   0  14  19     2568.07     2797.23    151.51 o
   1  14  19     1113.69     1039.54     68.12 o
   2  14  19     4600.04     4542.88    192.24 o
   3  14  19       57.77      -17.05     34.26 o
   4  14  19       62.23       76.68     35.19 o
   5  14  19      615.58      495.71     62.54 o
   6  14  19      301.03      263.12     70.85 o
   7  14  19       42.05       64.36     46.56 o
   8  14  19       50.07       69.14     42.94 o
   9  14  19      431.73      500.07     83.25 o
  10  14  19       74.22       82.03     51.55 o
  11  14  19       14.92       76.31     46.26 o
   1  15  19       14.59       22.77     41.52 o
   2  15  19       66.57       30.04     36.68 o
   3  15  19      504.87      553.59     64.57 o
   4  15  19      394.99      296.57     49.31 o
   5  15  19       57.21       17.71     36.66 o
   6  15  19     1747.80     1774.27    105.64 o
   7  15  19       26.56       -7.69     42.86 o
   8  15  19      269.12      251.57     59.64 o
   9  15  19      101.27       10.27     55.73 o
  10  15  19     1501.79     1781.25    117.21 o
  11  15  19      107.63      149.67     72.89 o
   0  16  19      100.20      158.81     66.57 o
   1  16  19      792.91      750.55     65.13 o
   2  16  19      508.47      476.34     55.01 o
   3  16  19      228.18      196.23     45.70 o
   4  16  19      109.07       93.27     45.23 o
   5  16  19      200.04      231.35     49.90 o
   6  16  19       55.17       80.66     44.19 o
   7  16  19        0.08       -0.02     43.09 o
   8  16  19      183.58      109.76     64.64 o
   9  16  19        2.58      -22.29     58.80 o
  10  16  19      111.87       94.09     70.33 o
   1  17  19      818.50      815.11     81.04 o
   2  17  19        1.99       10.97     32.18 o
   3  17  19        8.27        1.26     39.30 o
   4  17  19      175.15      228.27     55.37 o
   5  17  19      708.46      764.17     70.10 o
   6  17  19      897.06      871.71     73.96 o
   7  17  19       47.38       81.44     47.39 o
   8  17  19      165.23      271.84     62.10 o
   9  17  19      610.43      475.50     86.70 o
   0  18  19      637.92      613.80    104.22 o
   1  18  19       81.43       11.44     42.75 o
   2  18  19     1094.39     1139.43    136.52 o
   3  18  19      611.29      497.73     58.99 o
   4  18  19      884.46      914.51     85.85 o
   5  18  19       66.62      122.40     53.43 o
   6  18  19      893.57      857.67     75.73 o
   7  18  19      167.23      214.82     62.71 o
   8  18  19      473.02      453.87     84.11 o
   1  19  19      568.76      575.94     83.68 o
   2  19  19     1275.78     1338.62     99.53 o
   3  19  19     1751.21     1836.07    132.01 o
   4  19  19     2671.05     2913.42    123.16 o
   5  19  19      189.17      157.23     56.73 o
   6  19  19     4388.94     4290.76    180.48 o
   7  19  19      217.87      223.49     74.05 o
   0  20  19     5068.79     5078.73    334.49 o
   1  20  19      128.96       97.76     64.09 o
   2  20  19     3136.35     3476.62    144.69 o
   3  20  19       75.96       71.43    131.21 o
   4  20  19      128.01       99.11     48.49 o
   5  20  19        1.33      119.47     65.80 o
   1  21  19      141.59      239.88     99.38 o
   2  21  19      460.60      354.72     80.53 o
   0   0  20    19540.22    19812.74    383.57 o
   1   0  20      282.02      303.15     32.83 o
   2   0  20    15490.44    15726.61    219.44 o
   3   0  20      186.65      139.20     26.12 o
   4   0  20     5519.57     5794.03    125.44 o
   5   0  20     5534.40     5312.18    122.97 o
   6   0  20     7766.57     8159.43    239.62 o
   7   0  20     1358.78     1239.48    101.33 o
   8   0  20       64.78       46.41     48.56 o
   9   0  20     1186.54     1112.18    105.45 o
  10   0  20     1010.28      928.51    101.49 o
  11   0  20     1265.18     1348.13    124.85 o
  12   0  20     1338.04     1202.51    122.89 o
  13   0  20      516.65      274.64     85.50 o
  14   0  20     5100.91     6118.88    256.99 o
  15   0  20     1178.11     1302.80    211.34 o
   1   1  20      347.07      372.58     24.05 o
   2   1  20     1617.24     1647.70     42.82 o
   3   1  20      539.23      544.19     26.02 o
   4   1  20     4420.85     4661.73     78.47 o
   5   1  20      613.51      730.41     41.16 o
   6   1  20    11827.45    11278.84    396.39 o
   7   1  20      417.34      346.57     48.56 o
   8   1  20    11540.02    11346.23    222.03 o
   9   1  20       25.79       52.60     56.92 o
  10   1  20     2036.67     2151.26    126.85 o
  11   1  20       44.40       -2.34     40.64 o
  12   1  20      111.35       71.46     51.21 o
  13   1  20      167.04       50.30     51.25 o
  14   1  20      483.01      412.66     69.25 o
  15   1  20        0.53      -56.50     56.50 o
   0   2  20     7984.12     7896.14    146.85 o
   1   2  20     6640.47     6690.57     91.35 o
   2   2  20     1059.42     1069.25     37.09 o
   3   2  20        7.79       -4.95     13.53 o
   4   2  20      224.37      233.91     25.81 o
   5   2  20     1401.76     1330.23     51.48 o
   6   2  20      174.36      165.95     30.37 o
   7   2  20      444.96      279.61     37.04 o
   8   2  20       50.66       38.00     29.40 o
   9   2  20      128.22      141.34     31.93 o
  10   2  20      437.63      418.66     76.10 o
  11   2  20       25.32        9.60     41.62 o
  12   2  20       85.58      -28.86     65.87 o
  13   2  20     1412.25     1412.41     96.96 o
  14   2  20      813.01      726.65     81.13 o
  15   2  20        2.30      -41.48     60.73 o
   1   3  20       92.05       63.53     16.39 o
   2   3  20      780.14      797.03     30.81 o
   3   3  20       73.07       21.61     15.30 o
   4   3  20     4936.99     4841.07     89.42 o
   5   3  20        0.24       36.39     18.53 o
   6   3  20       12.62       -7.06     21.51 o
   7   3  20     1196.06     1151.62     82.08 o
   8   3  20      678.53      711.21     47.62 o
   9   3  20      146.46      239.17     36.60 o
  10   3  20     1020.50     1152.81     69.49 o
  11   3  20      711.23      700.61     76.80 o
  12   3  20       98.15      148.35     51.11 o
  13   3  20       32.31      -22.38     48.53 o
  14   3  20      114.30       59.95     63.35 o
  15   3  20      174.31       85.95     82.81 o
   0   4  20       73.72       90.70     22.71 o
   1   4  20      108.97       68.58     18.25 o
   2   4  20     6318.20     6195.45    110.48 o
   3   4  20       72.53       69.78     18.74 o
   4   4  20     7770.42     7901.09    127.16 o
   5   4  20     1324.87     1266.72     55.19 o
   6   4  20      101.93       67.72     26.94 o
   7   4  20      792.67      718.89     96.10 o
   8   4  20       58.73       24.91     27.89 o
   9   4  20       21.45        3.91     29.87 o
  10   4  20      815.94      834.68     85.76 o
  11   4  20      497.90      592.36     57.61 o
  12   4  20     1000.04     1017.08     81.95 o
  13   4  20      103.17       73.91     67.34 o
  14   4  20      176.56      158.29     71.13 o
  15   4  20       12.46      -25.93    103.72 o
   1   5  20        5.50        5.95     19.19 o
   2   5  20       17.44       30.96     20.75 o
   3   5  20     2082.04     2038.58     76.24 o
   4   5  20      544.91      590.62     43.26 o
   5   5  20       43.58        2.57     24.39 o
   6   5  20     7242.37     7158.52    140.54 o
   7   5  20      356.37      378.72     40.57 o
   8   5  20     5201.90     5182.89    175.22 o
   9   5  20      541.41      574.51     52.27 o
  10   5  20     4114.76     4412.47    120.08 o
  11   5  20      473.95      491.63     54.67 o
  12   5  20       21.10      -18.33     39.13 o
  13   5  20       10.96      -28.89     47.41 o
  14   5  20       29.17      -48.34     55.41 o
  15   5  20      340.34      528.22    167.12 o
   0   6  20     7715.99     7664.96    185.25 o
   1   6  20       18.64       42.68     23.33 o
   2   6  20     4663.57     4371.49     98.98 o
   3   6  20        3.97        9.03     20.13 o
   4   6  20      321.61      333.85     41.83 o
   5   6  20      135.91       90.88     28.48 o
   6   6  20      348.02      277.64     36.95 o
   7   6  20       67.77       51.28     26.30 o
   8   6  20      102.90       94.41     30.54 o
   9   6  20       44.98       44.62     38.65 o
  10   6  20      224.13      149.61     51.78 o
  11   6  20       29.84       16.41     39.06 o
  12   6  20      919.75     1030.33     74.46 o
  13   6  20      492.83      558.05     83.86 o
  14   6  20     1236.52     1151.56    111.83 o
  15   6  20       53.14      -97.74    124.64 o
   1   7  20     1315.27     1144.24     56.96 o
   2   7  20     1523.09     1501.84     74.84 o
   3   7  20     1868.43     1731.97     82.89 o
   4   7  20     3316.10     2999.80     98.66 o
   5   7  20     2308.34     2323.18     88.82 o
   6   7  20     3467.32     3493.86    111.95 o
   7   7  20      121.63       95.09     29.26 o
   8   7  20     2506.72     2568.36     81.91 o
   9   7  20      372.51      376.74     59.33 o
  10   7  20      331.06      370.85     50.80 o
  11   7  20      180.63      166.53     41.97 o
  12   7  20       78.41       52.41     46.00 o
  13   7  20      660.40      796.78    145.74 o
  14   7  20       12.15      -31.08     59.47 o
   0   8  20     1296.06     1357.74    104.40 o
   1   8  20      541.79      591.52     41.03 o
   2   8  20      442.91      433.07     50.61 o
   3   8  20     2219.46     2260.82    120.66 o
   4   8  20     1120.42     1007.58     65.71 o
   5   8  20       51.81       31.30     29.48 o
   6   8  20      124.70      106.70     32.12 o
   7   8  20       86.14       86.35     34.84 o
   8   8  20      828.68      831.05    111.00 o
   9   8  20       65.71       78.90     40.36 o
  10   8  20       82.46      135.33     45.44 o
  11   8  20      949.30      857.11    123.44 o
  12   8  20      155.84       99.95     59.90 o
  13   8  20      280.61      256.38     72.13 o
  14   8  20       40.40       59.16     65.52 o
   1   9  20      143.38      107.31     27.42 o
   2   9  20     5650.95     5470.08    161.05 o
   3   9  20     2135.39     2143.43    120.84 o
   4   9  20      604.48      659.87     52.47 o
   5   9  20     1117.63      924.12     59.63 o
   6   9  20      799.20      757.48     56.65 o
   7   9  20      714.26      713.01     56.76 o
   8   9  20     1069.92     1198.54     71.22 o
   9   9  20      146.45      106.22     40.37 o
  10   9  20      491.39      529.12     87.56 o
  11   9  20      509.19      480.22     64.69 o
  12   9  20      450.62      368.41     62.91 o
  13   9  20       12.73      -17.71     49.37 o
  14   9  20       13.76      -58.79     58.79 o
   0  10  20     4005.71     3890.63    132.13 o
   1  10  20      267.86      283.63     37.80 o
   2  10  20     3704.64     3565.76    111.59 o
   3  10  20     1366.05     1253.96     68.14 o
   4  10  20      953.74      897.60     60.17 o
   5  10  20       98.60       39.65     32.30 o
   6  10  20     1403.95     1298.29     72.71 o
   7  10  20      308.86      243.78     43.14 o
   8  10  20     1339.44     1284.96     76.41 o
   9  10  20      844.33      881.43     66.49 o
  10  10  20      886.80      963.76     97.82 o
  11  10  20      500.41      565.95     81.90 o
  12  10  20      558.71      523.53     81.26 o
  13  10  20      329.29      228.36     75.89 o
   1  11  20      605.85      488.24     59.89 o
   2  11  20      647.21      591.87     55.62 o
   3  11  20      227.97      210.26     38.60 o
   4  11  20     4187.46     4407.34    119.92 o
   5  11  20      883.97      895.04     64.30 o
   6  11  20     5934.25     5952.95    143.17 o
   7  11  20     1166.92     1244.71     84.18 o
   8  11  20     5674.39     6480.05    154.61 o
   9  11  20      274.29      305.30     49.23 o
  10  11  20     3251.48     3683.00    111.54 o
  11  11  20      155.36      274.54     84.82 o
  12  11  20     1783.37     1814.66    135.03 o
  13  11  20       10.86       61.09    108.40 o
   0  12  20     4550.45     4483.27    183.56 o
   1  12  20      113.76       80.87     51.36 o
   2  12  20     3002.70     2930.56    106.62 o
   3  12  20      218.01      145.99     36.59 o
   4  12  20     2874.73     2905.69     99.20 o
   5  12  20       72.46       16.94     33.62 o
   6  12  20       29.94      -10.49     31.86 o
   7  12  20      573.54      513.54     56.40 o
   8  12  20      111.94       97.86     42.77 o
   9  12  20       28.62       43.23     41.48 o
  10  12  20      970.67     1125.85     80.24 o
  11  12  20      360.60      490.70    100.66 o
  12  12  20     1601.05     1682.48    163.24 o
  13  12  20       49.31      108.70    118.45 o
   1  13  20        0.08      -18.80     26.87 o
   2  13  20       82.29       86.16     34.76 o
   3  13  20        1.30        7.30     35.25 o
   4  13  20       22.37       39.90     39.60 o
   5  13  20      387.06      350.25     49.01 o
   6  13  20      588.72      604.41     66.00 o
   7  13  20      174.02      151.16     42.95 o
   8  13  20      391.32      333.41     51.76 o
   9  13  20       53.80       88.45     45.38 o
  10  13  20       46.26      105.70     53.57 o
  11  13  20      308.32      263.85     72.56 o
   0  14  20       11.06       70.76     84.89 o
   1  14  20      115.68       64.06     32.52 o
   2  14  20       52.76       37.31     36.40 o
   3  14  20       47.53      103.12     42.83 o
   4  14  20      134.57      117.14     43.71 o
   5  14  20       35.15       10.71     40.61 o
   6  14  20        0.40       13.07     42.54 o
   7  14  20      878.71      881.43     71.52 o
   8  14  20      173.14      128.19     47.14 o
   9  14  20      358.90      297.55     62.65 o
  10  14  20      371.12      453.96     72.39 o
  11  14  20       17.77       76.90     57.02 o
   1  15  20        5.28        1.83     35.21 o
   2  15  20     1495.42     1568.23     84.16 o
   3  15  20       96.32       71.37     43.91 o
   4  15  20     1759.78     1637.93    100.27 o
   5  15  20       28.87       26.54     42.42 o
   6  15  20     1726.74     1812.19    107.16 o
   7  15  20      207.80      249.70     58.40 o
   8  15  20      622.16      636.24     67.33 o
   9  15  20      437.25      441.74     83.91 o
  10  15  20     1431.48     1476.13    164.65 o
  11  15  20      127.16       71.20     71.85 o
   0  16  20     2699.31     2657.22    179.95 o
   1  16  20      359.92      144.90     63.51 o
   2  16  20     2364.45     2218.49    107.23 o
   3  16  20       37.81       25.64     39.43 o
   4  16  20     2057.16     1922.71     98.27 o
   5  16  20        4.55       31.30     40.84 o
   6  16  20      661.12      641.89     64.50 o
   7  16  20       27.40      -18.24     56.72 o
   8  16  20       17.36       45.24     63.79 o
   9  16  20      240.53      320.25     76.64 o
  10  16  20      820.91      859.78    105.07 o
   1  17  20       80.31       40.13     53.96 o
   2  17  20      313.41      210.74     68.69 o
   3  17  20       78.47      101.86     48.66 o
   4  17  20     2194.30     2339.99    124.78 o
   5  17  20      385.46      393.54     58.77 o
   6  17  20     1342.90     1387.06     90.13 o
   7  17  20      658.31      742.93     71.91 o
   8  17  20     2424.02     2603.55    161.93 o
   9  17  20       35.16      132.61     72.84 o
   0  18  20     1154.05     1137.89    186.77 o
   1  18  20      595.05      594.54    102.63 o
   2  18  20      386.66      349.50    129.87 o
   3  18  20      579.89      470.11     60.81 o
   4  18  20     1071.29     1161.86    112.48 o
   5  18  20        4.46       19.36     45.46 o
   6  18  20      483.96      516.52     70.74 o
   7  18  20       83.76       77.10     65.54 o
   8  18  20      265.99      169.31     73.33 o
   1  19  20      584.16      612.41     85.17 o
   2  19  20       18.33       68.71     61.83 o
   3  19  20      799.94      864.45    145.54 o
   4  19  20      745.88      717.08     70.51 o
   5  19  20      633.45      726.70     94.86 o
   6  19  20      128.66      139.65     59.61 o
   0  20  20     3061.52     2968.30    290.90 o
   1  20  20        2.98        1.87     57.96 o
   2  20  20      327.17      467.86    102.00 o
   3  20  20       74.29       95.37     84.61 o
   4  20  20       13.36        3.90     54.23 o
   1   1  21       98.68       88.97     18.75 o
   2   1  21      403.46      427.81     27.22 o
   3   1  21     2110.75     2230.57     57.49 o
   4   1  21      676.81      783.94     35.61 o
   5   1  21       10.33        0.45     18.68 o
   6   1  21      741.08      793.80     46.01 o
   7   1  21     3964.65     3911.98    112.77 o
   8   1  21      239.51      180.96     40.49 o
   9   1  21     1768.03     1712.06     88.50 o
  10   1  21      347.37      354.89     53.03 o
  11   1  21       15.63      -29.66     41.36 o
  12   1  21      309.11      239.64     58.31 o
  13   1  21       11.15       -6.02     47.23 o
  14   1  21       68.12       -7.23     54.38 o
  15   1  21       86.01      102.02    130.14 o
   0   2  21     4006.21     3922.57     95.84 o
   1   2  21     1596.38     1574.99     43.99 o
   2   2  21     1010.02      895.50     36.80 o
   3   2  21     2312.21     2520.98     61.07 o
   4   2  21     1198.24     1430.36     49.20 o
   5   2  21      501.55      601.48     59.25 o
   6   2  21        6.62        7.91     24.67 o
   7   2  21       80.88       45.16     34.68 o
   8   2  21        7.88      -19.57     26.86 o
   9   2  21     1456.61     1593.05     86.88 o
  10   2  21      146.02      167.08     57.74 o
  11   2  21     1828.92     1821.20    100.96 o
  12   2  21     1297.77     1299.39     92.47 o
  13   2  21     3819.45     3798.86    139.17 o
  14   2  21      480.54      416.11     86.63 o
  15   2  21     1516.79     2138.11    256.61 o
   1   3  21      394.79      383.02     26.56 o
   2   3  21      306.49      346.80     25.00 o
   3   3  21     3230.63     3211.06     62.16 o
   4   3  21     1692.68     1766.09     53.65 o
   5   3  21     4961.57     4821.31    227.89 o
   6   3  21     3122.23     3121.14    110.07 o
   7   3  21     1826.88     2087.77     88.79 o
   8   3  21     2289.52     2269.90     81.99 o
   9   3  21     2488.66     2541.11     88.22 o
  10   3  21      879.42      861.88     71.26 o
  11   3  21      936.89      969.07     79.09 o
  12   3  21      318.19      230.74     55.39 o
  13   3  21      348.51      416.21     89.80 o
  14   3  21        0.96       -6.88     59.86 o
  15   3  21      563.32      795.02    179.28 o
   0   4  21    11689.30    11877.56    223.61 o
   1   4  21     6149.44     5962.83    120.44 o
   2   4  21     1974.34     1943.49     56.11 o
   3   4  21     1229.12     1210.30     63.05 o
   4   4  21        5.74       -0.26     17.18 o
   5   4  21     2395.75     2394.39    106.30 o
   6   4  21      139.64       63.43     31.25 o
   7   4  21        8.17      -11.63     30.15 o
   8   4  21       25.93        0.71     26.74 o
   9   4  21      530.32      488.37     49.93 o
  10   4  21      137.58      201.06     43.40 o
  11   4  21      298.56      165.27     43.57 o
  12   4  21     1236.89     1008.63     82.40 o
  13   4  21      324.74      256.47     60.81 o
  14   4  21     3424.17     3537.52    164.83 o
  15   4  21      360.45      406.90    149.88 o
   1   5  21     1554.12     1592.91     62.64 o
   2   5  21      682.51      719.76     79.01 o
   3   5  21        4.47      -24.78     24.78 o
   4   5  21        0.69        1.10     25.89 o
   5   5  21     1776.63     1709.95     82.53 o
   6   5  21      726.20      774.48     82.44 o
   7   5  21      461.27      541.19     45.97 o
   8   5  21        2.88      -21.52     28.36 o
   9   5  21      726.26      656.19     55.51 o
  10   5  21        3.10        9.00     34.37 o
  11   5  21      482.06      477.17     55.14 o
  12   5  21      248.40      249.66     51.38 o
  13   5  21       62.14       11.11     50.75 o
  14   5  21        2.66      -21.16     88.58 o
  15   5  21      118.24      -47.60    117.74 o
   0   6  21      448.06      366.85     47.73 o
   1   6  21      417.54      376.17     36.78 o
   2   6  21      218.87      192.26     35.23 o
   3   6  21     3747.67     3727.59    107.20 o
   4   6  21     1997.31     2107.89     85.55 o
   5   6  21     1278.26     1186.50     70.41 o
   6   6  21       80.26       58.90     28.64 o
   7   6  21     2024.18     1994.00     79.09 o
   8   6  21      347.90      210.54     44.50 o
   9   6  21     1209.76     1069.26     74.85 o
  10   6  21      686.36      692.19     87.26 o
  11   6  21     1125.15     1131.97     74.48 o
  12   6  21       32.42       18.73     42.55 o
  13   6  21      242.72      272.44     64.10 o
  14   6  21        3.91      -26.79     54.95 o
   1   7  21      323.83      319.79     36.02 o
   2   7  21     5870.76     5594.08    137.33 o
   3   7  21      884.08      847.90     70.43 o
   4   7  21     1077.26     1088.25     69.50 o
   5   7  21     3000.03     3168.50    109.87 o
   6   7  21     1317.61     1421.84     80.07 o
   7   7  21      899.23      878.04     59.36 o
   8   7  21     2289.53     2336.97     82.21 o
   9   7  21     1168.11     1090.37     77.01 o
  10   7  21      931.56      828.72     65.24 o
  11   7  21     1563.09     1533.74    109.53 o
  12   7  21     2516.09     2611.84    113.97 o
  13   7  21       56.10       76.38     61.00 o
  14   7  21       25.53       -2.22     62.47 o
   0   8  21    12479.64    11992.22    311.52 o
   1   8  21     2897.22     2743.60     82.81 o
   2   8  21     2353.56     2253.29     90.13 o
   3   8  21    10016.90     9876.28    202.67 o
   4   8  21      207.69      213.92     40.79 o
   5   8  21     1284.86     1181.58     74.38 o
   6   8  21      499.34      473.50     46.51 o
   7   8  21      371.34      301.92     43.74 o
   8   8  21        9.64        7.91     33.91 o
   9   8  21      323.66      385.72     66.03 o
  10   8  21      573.87      510.51     62.12 o
  11   8  21     4126.45     4327.64    143.37 o
  12   8  21     1254.64     1158.77    106.84 o
  13   8  21     3167.71     3165.52    296.22 o
  14   8  21     1340.13     1555.49    205.91 o
   1   9  21      228.07      152.09     50.72 o
   2   9  21     1807.09     1814.33    139.92 o
   3   9  21      923.43      989.50     67.86 o
   4   9  21      990.33     1054.83     71.96 o
   5   9  21     2397.76     2459.28     88.94 o
   6   9  21      681.43      618.45     53.37 o
   7   9  21     2756.58     2909.89     98.74 o
   8   9  21      719.92      760.40     60.85 o
   9   9  21      170.88      213.91     44.42 o
  10   9  21      832.11     1006.48     95.53 o
  11   9  21      243.52      187.98     63.04 o
  12   9  21      262.04      244.16     85.37 o
  13   9  21      305.12      330.61     79.03 o
  14   9  21      176.80      323.21    151.36 o
   0  10  21      966.69      668.47     66.06 o
   1  10  21     7297.86     7187.13    149.90 o
   2  10  21      797.60      784.63     75.07 o
   3  10  21     1369.12     1205.58     76.28 o
   4  10  21        5.97      -28.52     28.52 o
   5  10  21      472.97      501.85     57.71 o
   6  10  21       15.45        8.80     32.29 o
   7  10  21       27.26       25.17     35.70 o
   8  10  21      233.05      231.88     44.32 o
   9  10  21       27.51       38.00     39.31 o
  10  10  21      531.90      626.16     96.18 o
  11  10  21      387.49      407.90    119.98 o
  12  10  21      147.39      198.12     68.64 o
  13  10  21      317.13      288.08    189.77 o
   1  11  21      573.00      455.99     49.54 o
   2  11  21      877.99      939.22     69.69 o
   3  11  21      592.64      574.50     58.17 o
   4  11  21      866.93      702.36     57.91 o
   5  11  21      994.55      927.22     65.35 o
   6  11  21      724.41      649.95     58.48 o
   7  11  21       66.75      100.49     52.64 o
   8  11  21       46.75       55.76     40.44 o
   9  11  21       42.04       40.25     40.75 o
  10  11  21      444.74      388.90     63.52 o
  11  11  21        2.94      -19.66     61.55 o
  12  11  21      144.89      170.66     68.61 o
  13  11  21       75.65       -1.93    103.44 o
   0  12  21       22.65      -18.57     18.57 o
   1  12  21      715.27      638.16     59.70 o
   2  12  21     1630.78     1722.94     93.06 o
   3  12  21     1439.57     1371.56     74.90 o
   4  12  21     1542.51     1601.49    116.74 o
   5  12  21      607.02      503.26     55.48 o
   6  12  21       52.34      -27.55     34.65 o
   7  12  21      248.10      258.73     49.16 o
   8  12  21      128.05       83.55     42.64 o
   9  12  21      212.09      224.25     47.93 o
  10  12  21      268.56      285.46     48.04 o
  11  12  21        5.57      -28.01     55.49 o
  12  12  21       19.85       18.26    110.19 o
   1  13  21      350.17      285.15     49.68 o
   2  13  21       37.78       13.90     38.48 o
   3  13  21      487.52      325.54     83.25 o
   4  13  21      545.88      529.76     73.81 o
   5  13  21     1923.56     2064.47    113.71 o
   6  13  21       63.60       66.18     39.05 o
   7  13  21      895.98      826.49     88.59 o
   8  13  21       27.18       37.94     41.62 o
   9  13  21     1361.29     1402.71     88.69 o
  10  13  21      369.36      245.58     65.16 o
  11  13  21      783.09      909.59    104.83 o
   0  14  21       38.50      170.74     99.18 o
   1  14  21     3352.61     3451.62    211.26 o
   2  14  21     1480.88     1421.55    103.02 o
   3  14  21      320.90      290.74     53.40 o
   4  14  21      562.33      519.69     64.66 o
   5  14  21       41.86        5.82     35.58 o
   6  14  21       22.69       46.19     40.33 o
   7  14  21        1.25      -37.50     37.50 o
   8  14  21      342.85      279.05     53.98 o
   9  14  21      332.03      405.28     58.69 o
  10  14  21      518.68      472.93     71.69 o
  11  14  21      639.75      479.86    165.39 o
   1  15  21      113.14      136.72     50.47 o
   2  15  21      385.91      338.85     55.66 o
   3  15  21      980.37      866.45     67.79 o
   4  15  21      281.50      168.09     50.87 o
   5  15  21      561.18      364.78     71.74 o
   6  15  21       75.06       67.14     49.14 o
   7  15  21     1416.05     1567.08     92.13 o
   8  15  21      380.03      408.23     61.46 o
   9  15  21      157.81      239.60     62.74 o
  10  15  21      461.32      418.63     84.52 o
   0  16  21     1225.43     1337.26    218.96 o
   1  16  21     2925.19     3274.66    208.75 o
   2  16  21      227.74      208.36     61.01 o
   3  16  21      266.48      266.80     54.61 o
   4  16  21        0.04       -1.44     37.50 o
   5  16  21       52.92       34.28     47.23 o
   6  16  21       42.76       15.46     47.25 o
   7  16  21      793.37      627.91     76.25 o
   8  16  21      367.94      403.15     68.65 o
   9  16  21        8.23       50.41     64.50 o
   1  17  21       34.28       53.30     49.70 o
   2  17  21      201.42      181.27     56.39 o
   3  17  21        2.11      -37.95     37.95 o
   4  17  21      932.79      895.05     74.37 o
   5  17  21      626.43      526.69     64.09 o
   6  17  21      212.24      183.78     73.01 o
   7  17  21      293.96      229.10     61.19 o
   8  17  21      244.55      177.81     71.52 o
   0  18  21     3302.90     3305.79    329.24 o
   1  18  21     1963.40     2060.69    137.47 o
   2  18  21     3790.49     3898.88    416.93 o
   3  18  21      553.54      467.09     68.50 o
   4  18  21      530.07      406.88     67.81 o
   5  18  21     1198.74     1000.39     81.59 o
   6  18  21       24.24       41.85     50.77 o
   7  18  21      178.71      170.53     71.31 o
   1  19  21       58.92      109.69     57.71 o
   2  19  21      181.08      151.03     93.12 o
   3  19  21      905.70      899.84    111.71 o
   4  19  21      311.05      215.36     70.16 o
   5  19  21      963.11     1289.89    326.49 o
   6  19  21      755.74      676.33     82.22 o
   0  20  21       24.78       60.44    104.98 o
   1  20  21      727.74      907.19    210.46 o
   2  20  21      321.38      257.92     83.57 o
   3  20  21      691.96      590.50    161.47 o
   0   0  22     1110.03     1060.67     86.00 o
   1   0  22    12980.11    13612.13    278.88 o
   2   0  22       43.94        5.00     33.96 o
   3   0  22     5436.35     5704.21    127.57 o
   4   0  22      263.21      289.19     41.64 o
   5   0  22     9341.78     9086.18    252.53 o
   6   0  22      199.53      310.59     61.66 o
   7   0  22      182.11      191.84     54.25 o
   8   0  22      216.85      197.90     59.64 o
   9   0  22        8.14       -7.44     47.18 o
  10   0  22       39.79       21.61     57.19 o
  11   0  22     4034.54     4405.00    197.73 o
  12   0  22     1672.85     1614.63    328.92 o
  13   0  22     2224.73     2199.09    268.02 o
  14   0  22       94.71      -67.39     67.39 o
  15   0  22     2331.00     1955.14    244.67 o
   1   1  22       13.59       23.15     21.76 o
   2   1  22      562.19      606.33     35.58 o
   3   1  22     3199.43     3299.24     71.08 o
   4   1  22      484.64      482.38     32.91 o
   5   1  22     6465.41     6765.85    125.01 o
   6   1  22     1299.72     1193.31     68.56 o
   7   1  22     6911.24     7323.05    191.08 o
   8   1  22        4.66       52.11     35.33 o
   9   1  22     4204.97     4298.21    155.20 o
  10   1  22       71.17      134.66     45.73 o
  11   1  22      667.10      626.55     67.61 o
  12   1  22       20.41       59.59     48.24 o
  13   1  22       78.97      -29.89     49.30 o
  14   1  22       51.13       -5.85     51.95 o
  15   1  22      111.71      146.08    140.84 o
   0   2  22       19.78       42.92     25.18 o
   1   2  22     5137.84     5154.32    120.49 o
   2   2  22      481.00      507.63     35.32 o
   3   2  22     1232.91     1340.75     48.08 o
   4   2  22       43.30       31.85     21.37 o
   5   2  22       56.75       73.55     26.37 o
   6   2  22     1107.38     1123.66     93.73 o
   7   2  22      349.92      369.56     44.70 o
   8   2  22      115.47       68.94     36.55 o
   9   2  22      559.02      442.90     55.93 o
  10   2  22       36.04       14.46     39.20 o
  11   2  22      213.93      163.44     51.16 o
  12   2  22      759.34      817.95     77.25 o
  13   2  22     2613.16     2895.61    135.99 o
  14   2  22      146.21        4.37     54.97 o
  15   2  22     1248.09      972.16    197.41 o
   1   3  22      520.56      582.89     33.57 o
   2   3  22       83.69       62.49     20.05 o
   3   3  22      589.87      701.47     37.20 o
   4   3  22       59.52       36.22     21.17 o
   5   3  22       61.28       56.37     19.19 o
   6   3  22      350.87      327.78     36.81 o
   7   3  22      334.37      366.67     40.83 o
   8   3  22       37.05       46.67     31.21 o
   9   3  22      302.39      425.23     53.10 o
  10   3  22      688.40      559.21     76.98 o
  11   3  22       23.04      -28.96     43.44 o
  12   3  22      305.68      316.66     61.35 o
  13   3  22        0.89       10.58     49.61 o
  14   3  22        5.48      -51.54     51.54 o
  15   3  22        0.12       74.44    116.39 o
   0   4  22     3603.01     3414.42    117.24 o
   1   4  22       98.47      127.42     23.40 o
   2   4  22      750.24      672.84     38.37 o
   3   4  22     2370.43     2252.99     72.60 o
   4   4  22       89.18       72.34     23.03 o
   5   4  22      637.08      571.15     44.70 o
   6   4  22     1068.93     1253.74     62.36 o
   7   4  22        1.89       12.91     31.77 o
   8   4  22      388.69      334.83     45.60 o
   9   4  22      198.59      251.92     52.41 o
  10   4  22      864.46      980.53     69.53 o
  11   4  22      288.65      250.27     55.71 o
  12   4  22       26.35       12.99     47.69 o
  13   4  22       17.71       39.70     51.58 o
  14   4  22      635.57      729.19     98.03 o
  15   4  22       99.01      154.44    134.81 o
   1   5  22      118.17       75.92     26.22 o
   2   5  22       65.57       51.75     27.07 o
   3   5  22     8748.90     8804.03    181.04 o
   4   5  22      763.79      737.35     69.04 o
   5   5  22     5178.63     5248.32    156.55 o
   6   5  22      767.66      778.72     58.48 o
   7   5  22     6067.26     6130.57    133.04 o
   8   5  22      913.67      839.95     59.30 o
   9   5  22     2479.16     2632.28    142.49 o
  10   5  22      674.29      594.77     57.56 o
  11   5  22     1656.04     1604.19     86.68 o
  12   5  22     1334.24     1408.12    134.88 o
  13   5  22      384.52      321.90     66.02 o
  14   5  22       47.93       49.51     62.12 o
   0   6  22      167.87      290.24     46.73 o
   1   6  22     4895.71     4735.22    108.23 o
   2   6  22      521.39      384.33     47.74 o
   3   6  22     2678.89     2649.92     93.48 o
   4   6  22      233.12      253.65     41.61 o
   5   6  22      254.78      261.12     42.58 o
   6   6  22       86.50       71.91     34.77 o
   7   6  22      282.51      353.57     42.97 o
   8   6  22       21.55      -25.95     35.64 o
   9   6  22       11.17       72.78     39.95 o
  10   6  22        0.57       -9.80     35.83 o
  11   6  22      984.53     1154.00     77.12 o
  12   6  22      423.08      391.70     57.56 o
  13   6  22     1946.33     2100.48    140.33 o
  14   6  22        1.19      -23.43     74.97 o
   1   7  22       71.24       42.47     33.68 o
   2   7  22     1132.32     1078.81     84.34 o
   3   7  22      115.32      114.26     32.77 o
   4   7  22       65.45       65.08     34.90 o
   5   7  22     4151.24     4074.56    120.99 o
   6   7  22      121.27      122.07     38.70 o
   7   7  22     1268.07     1202.07     78.38 o
   8   7  22     1460.05     1494.96    180.81 o
   9   7  22     2749.03     2641.04     98.71 o
  10   7  22       15.24       31.91     37.51 o
  11   7  22       75.71      132.59     44.62 o
  12   7  22       61.63       42.82     45.10 o
  13   7  22        1.57      -36.56     46.24 o
  14   7  22      239.45      193.51    141.85 o
   0   8  22       90.04       51.29     38.36 o
   1   8  22      444.79      479.98     43.76 o
   2   8  22     1646.79     1689.00    103.65 o
   3   8  22      271.42      251.20     40.66 o
   4   8  22     1320.19     1225.03     92.23 o
   5   8  22     1410.27     1216.93    117.83 o
   6   8  22     1003.83     1071.26     73.92 o
   7   8  22      171.81      150.15     42.22 o
   8   8  22     1418.01     1475.35     78.71 o
   9   8  22      382.29      263.90     54.47 o
  10   8  22       98.10       33.41     41.64 o
  11   8  22       46.74       53.62     44.33 o
  12   8  22       62.56       40.70     48.53 o
  13   8  22       48.30       -5.35     59.11 o
  14   8  22        0.09      -36.78    122.90 o
   1   9  22     3918.48     3840.11    124.52 o
   2   9  22      240.56      252.05     50.20 o
   3   9  22     4714.36     4608.78    130.41 o
   4   9  22     3256.44     3043.43    107.32 o
   5   9  22      778.24      889.27     85.40 o
   6   9  22      622.01      627.59     83.05 o
   7   9  22     1838.04     1883.05    128.50 o
   8   9  22      209.80      128.95     42.35 o
   9   9  22      957.41      895.43     90.89 o
  10   9  22      115.79      119.14     47.51 o
  11   9  22     2005.08     1813.49    198.13 o
  12   9  22      333.69      101.59     77.23 o
  13   9  22      469.24      381.05    102.91 o
   0  10  22      153.31       25.42     38.16 o
   1  10  22     4401.47     4499.19    129.92 o
   2  10  22      517.44      537.31     66.07 o
   3  10  22     2110.97     2165.09     98.40 o
   4  10  22     1756.37     1720.87     92.54 o
   5  10  22     2087.74     2324.84    241.31 o
   6  10  22      244.40      138.15     49.94 o
   7  10  22      103.16      106.01     47.24 o
   8  10  22       58.61       63.01     40.28 o
   9  10  22      107.06      158.76     46.86 o
  10  10  22        6.17       42.79     52.23 o
  11  10  22     2023.30     1943.53    153.80 o
  12  10  22       95.61      194.07     66.72 o
  13  10  22      740.24      826.35    185.26 o
   1  11  22     1477.69     1391.60     81.53 o
   2  11  22     1494.85     1325.84     81.50 o
   3  11  22      926.96      807.47    102.16 o
   4  11  22      134.48      126.15     42.55 o
   5  11  22     4257.01     4173.18    119.70 o
   6  11  22       66.44       45.68     40.25 o
   7  11  22     6471.12     6610.46    157.17 o
   8  11  22      200.58      178.77     59.66 o
   9  11  22     2361.35     2598.47    189.63 o
  10  11  22       31.49      -52.01     52.01 o
  11  11  22      798.55      661.85    110.14 o
  12  11  22      114.20      154.33    136.76 o
   0  12  22        1.50        6.21     50.66 o
   1  12  22     3488.06     3467.75    137.48 o
   2  12  22      557.84      591.46     60.50 o
   3  12  22     1501.42     1326.75     89.83 o
   4  12  22        7.40        1.13     37.58 o
   5  12  22      111.61      137.03     41.66 o
   6  12  22        3.58       -2.82     36.22 o
   7  12  22       12.23       27.61     39.94 o
   8  12  22        0.78      -16.34     36.87 o
   9  12  22     1597.36     1643.31    117.78 o
  10  12  22       15.66        6.71     43.70 o
  11  12  22      106.98       13.04     54.60 o
   1  13  22      120.51      177.51     76.69 o
   2  13  22       28.73      -35.43     38.68 o
   3  13  22       18.24       39.63     38.88 o
   4  13  22      211.20      155.93     42.74 o
   5  13  22      195.94      164.67     44.64 o
   6  13  22       22.34       -2.68     37.53 o
   7  13  22     1176.48     1136.60     79.86 o
   8  13  22       24.60      -21.83     40.94 o
   9  13  22       35.22        0.70     42.38 o
  10  13  22      348.96      245.10     54.56 o
  11  13  22       18.77      -47.75    103.89 o
   0  14  22     1803.08     1500.72    370.29 o
   1  14  22       27.84        7.35     45.31 o
   2  14  22      311.40      351.13     61.72 o
   3  14  22      223.66      124.86     53.15 o
   4  14  22       11.67       21.00     38.93 o
   5  14  22       35.90       76.03     41.32 o
   6  14  22       22.14       32.61     42.46 o
   7  14  22      542.52      666.37     65.16 o
   8  14  22      122.45       88.59     47.15 o
   9  14  22       86.43      134.19     50.49 o
  10  14  22     1051.92     1098.94     96.37 o
  11  14  22       50.58      -48.44    112.59 o
   1  15  22       83.92       -8.79     41.52 o
   2  15  22        3.40       -3.01     37.31 o
   3  15  22      422.23      327.20     67.93 o
   4  15  22      513.39      403.56     61.30 o
   5  15  22     1950.76     2063.35    114.63 o
   6  15  22        0.36        3.67     40.91 o
   7  15  22      791.13      828.74     72.96 o
   8  15  22        1.27       41.02     46.56 o
   9  15  22      839.74      836.91    104.23 o
  10  15  22      200.05      414.91     83.73 o
   0  16  22     2273.02     2507.11    179.34 o
   1  16  22     2250.87     2030.28    129.41 o
   2  16  22      376.96      379.48     69.31 o
   3  16  22     3799.16     4013.12    141.90 o
   4  16  22      204.96      145.09     52.96 o
   5  16  22     1322.41     1451.81    101.59 o
   6  16  22      506.61      486.45     77.88 o
   7  16  22      188.06      146.78     75.10 o
   8  16  22        0.15       51.49     66.34 o
   9  16  22      430.80      419.15     85.06 o
   1  17  22      712.91      633.91    117.52 o
   2  17  22        1.08        1.40     46.16 o
   3  17  22      971.42      843.35     82.16 o
   4  17  22       44.91       18.85     43.56 o
   5  17  22     2729.03     2805.90    120.58 o
   6  17  22        6.55      -21.05     47.92 o
   7  17  22      468.74      478.93     72.85 o
   8  17  22        3.05       33.75     63.34 o
   0  18  22      795.47      707.77    152.09 o
   1  18  22      642.02      832.50    157.12 o
   2  18  22       72.59       69.22     69.68 o
   3  18  22     2657.35     3062.42    294.64 o
   4  18  22      297.07      206.61     62.21 o
   5  18  22      511.10      487.04     88.03 o
   6  18  22      134.74      183.55     60.31 o
   1  19  22       58.26       21.00     54.49 o
   2  19  22        1.62      -73.69     93.12 o
   3  19  22       28.90       -5.39     71.71 o
   4  19  22       23.77       91.23     77.26 o
   5  19  22      237.06      336.81     67.96 o
   0  20  22      531.45      331.16    133.79 o
   1  20  22      980.69     1188.95    320.19 o
   2  20  22       85.73      218.34    125.82 o
   1   1  23      120.57       89.58     32.79 o
   2   1  23     1997.99     2189.45     69.38 o
   3   1  23      850.16      878.86     63.81 o
   4   1  23     1412.91     1479.76     76.08 o
   5   1  23     4005.39     4351.21    117.19 o
   6   1  23      772.96      599.55     99.55 o
   7   1  23      447.02      462.91     57.94 o
   8   1  23     1554.03     1593.53     86.36 o
   9   1  23      701.80      712.52     65.35 o
  10   1  23      565.02      592.51     84.83 o
  11   1  23     2323.99     2397.16    117.31 o
  12   1  23       77.80      120.76     53.90 o
  13   1  23      471.34      322.67     66.70 o
  14   1  23       28.34      -25.63     51.58 o
   0   2  23     5956.55     5996.23    190.18 o
   1   2  23    18607.74    19499.38    315.65 o
   2   2  23      769.86      810.63     44.09 o
   3   2  23     6080.87     6306.28    104.77 o
   4   2  23      871.81      932.88     47.50 o
   5   2  23     1130.19     1326.92     87.33 o
   6   2  23      230.13      227.47     38.85 o
   7   2  23      382.59      420.18     54.10 o
   8   2  23       64.27       39.15     36.26 o
   9   2  23      422.40      260.58     48.90 o
  10   2  23      158.34      168.06     48.31 o
  11   2  23       22.76      -43.92     43.92 o
  12   2  23      291.46      222.99     58.63 o
  13   2  23     2829.17     3250.15    139.85 o
  14   2  23     1155.29     1312.84    104.81 o
   1   3  23      744.94      716.13     46.35 o
   2   3  23      269.66      261.03     30.09 o
   3   3  23       15.37       27.37     24.21 o
   4   3  23      708.42      687.04     41.75 o
   5   3  23     2882.70     2909.89    103.96 o
   6   3  23     3349.52     3766.82    110.91 o
   7   3  23     1556.85     1762.02     78.52 o
   8   3  23     4561.37     4625.18    151.73 o
   9   3  23     2711.18     2610.17    130.38 o
  10   3  23      558.90      469.69     59.70 o
  11   3  23      473.49      417.80     63.11 o
  12   3  23      837.05      887.81     82.78 o
  13   3  23       11.07       -2.70     50.49 o
  14   3  23       60.64      -60.71     60.71 o
   0   4  23      648.98      531.43     77.89 o
   1   4  23      282.25      278.70     33.80 o
   2   4  23     3351.54     3287.07     79.37 o
   3   4  23      207.54      183.65     31.07 o
   4   4  23     1296.53     1328.90     73.25 o
   5   4  23      112.71      105.05     27.86 o
   6   4  23      697.81      790.94     55.61 o
   7   4  23       25.03       56.05     35.35 o
   8   4  23       73.51       50.32     39.94 o
   9   4  23        3.33       42.65     37.55 o
  10   4  23      109.62      139.07     50.34 o
  11   4  23      759.47      732.48     74.25 o
  12   4  23       74.84       -0.11     46.43 o
  13   4  23     1302.50     1361.39    123.47 o
  14   4  23      226.10      204.12     93.33 o
   1   5  23      190.87      162.93     38.97 o
   2   5  23     2522.06     2332.50     74.61 o
   3   5  23      156.20      108.39     34.50 o
   4   5  23        9.01       39.94     31.71 o
   5   5  23       32.11       40.53     30.75 o
   6   5  23      956.75      838.58     62.67 o
   7   5  23     1047.16     1120.90    119.26 o
   8   5  23      142.46      127.78     37.86 o
   9   5  23      258.69      247.51     52.64 o
  10   5  23      152.80      177.57     44.95 o
  11   5  23       20.94      -41.26     41.26 o
  12   5  23      596.21      642.72     72.96 o
  13   5  23       21.46        5.24     50.42 o
  14   5  23      130.84      280.65     99.86 o
   0   6  23      589.98      514.98     68.31 o
   1   6  23       61.14       52.86     27.91 o
   2   6  23       35.28       29.19     31.58 o
   3   6  23     1212.80     1293.65    103.64 o
   4   6  23       35.28       20.96     21.64 o
   5   6  23       10.76        2.11     32.20 o
   6   6  23      189.18      164.91     41.72 o
   7   6  23      961.54      984.26     83.82 o
   8   6  23      394.08      346.24     60.84 o
   9   6  23      413.00      395.23     50.09 o
  10   6  23       23.17        1.54     38.59 o
  11   6  23     2080.74     2218.40    133.64 o
  12   6  23        6.97       37.41     50.16 o
  13   6  23       74.10        2.64     51.70 o
  14   6  23      509.58      713.89    181.44 o
   1   7  23     3054.80     2905.25    132.00 o
   2   7  23      649.38      552.92     53.05 o
   3   7  23      211.92      197.80     49.68 o
   4   7  23      781.14      710.57     74.57 o
   5   7  23      507.29      610.90     58.36 o
   6   7  23      769.50      828.57     66.46 o
   7   7  23       58.91       11.91     35.18 o
   8   7  23     3458.40     3344.09    137.99 o
   9   7  23       58.20       77.42     44.24 o
  10   7  23      321.12      200.93     60.78 o
  11   7  23      187.30      133.44     45.62 o
  12   7  23      312.57      195.26     52.61 o
  13   7  23      395.85      397.62     85.41 o
   0   8  23     3291.54     3036.11    116.84 o
   1   8  23     9490.97     9161.66    194.12 o
   2   8  23     1591.25     1783.97     97.84 o
   3   8  23     6832.02     6721.51    187.89 o
   4   8  23     1207.44     1247.72     77.47 o
   5   8  23     2660.15     2801.95    102.92 o
   6   8  23      512.05      540.14     61.68 o
   7   8  23        1.23      -33.34     33.34 o
   8   8  23        2.47        8.26     40.43 o
   9   8  23     1927.58     1864.09    104.19 o
  10   8  23      288.52      123.46     50.27 o
  11   8  23     1175.48     1037.19     86.66 o
  12   8  23       56.53       47.16     55.29 o
  13   8  23     1528.63     1272.87    149.58 o
   1   9  23      179.49       74.37     48.80 o
   2   9  23      109.14      153.27     38.86 o
   3   9  23     2120.40     2169.89     94.38 o
   4   9  23      773.88      692.84     62.38 o
   5   9  23     2051.37     1915.56     98.56 o
   6   9  23     2857.40     3041.46    113.03 o
   7   9  23     5129.78     5423.08    154.78 o
   8   9  23     1654.20     1662.84    118.72 o
   9   9  23     2491.05     2537.19    243.31 o
  10   9  23      620.31      592.30     87.18 o
  11   9  23     1628.51     1611.12    116.11 o
  12   9  23        8.36      -31.57     67.91 o
  13   9  23      232.63      284.87    104.24 o
   0  10  23     1262.62     1230.20    152.04 o
   1  10  23     3295.95     3310.17    112.88 o
   2  10  23     1430.43     1259.08    140.62 o
   3  10  23        7.49       -5.71     32.42 o
   4  10  23       72.89       -0.31     34.28 o
   5  10  23      156.57       98.34     42.99 o
   6  10  23     1627.59     1652.21     96.05 o
   7  10  23      380.38      289.15     55.15 o
   8  10  23      483.46      378.27     53.51 o
   9  10  23      206.32      104.68     45.70 o
  10  10  23     1366.17     1167.40    106.17 o
  11  10  23     1286.03     1380.70    138.66 o
  12  10  23      133.78      162.46     85.64 o
   1  11  23       56.63       90.34     38.67 o
   2  11  23       38.19        5.25     41.09 o
   3  11  23      496.06      472.24     56.97 o
   4  11  23      124.80      132.70     44.14 o
   5  11  23      785.74      716.04     68.70 o
   6  11  23      312.84      204.54     60.58 o
   7  11  23      367.80      422.46     55.89 o
   8  11  23       90.68      120.83     45.07 o
   9  11  23       15.53      -14.26     41.37 o
  10  11  23       34.99       54.24     60.78 o
  11  11  23       75.11       27.43     64.96 o
  12  11  23       89.90       62.55    120.39 o
   0  12  23      153.56      124.00     60.44 o
   1  12  23      152.88      121.50     47.16 o
   2  12  23        7.52       23.49     35.87 o
   3  12  23     1183.35     1128.97     80.93 o
   4  12  23     1216.15     1030.11     80.38 o
   5  12  23      211.91      138.96     46.87 o
   6  12  23      828.69      887.10     69.12 o
   7  12  23        4.90       12.97     39.78 o
   8  12  23      111.67       54.24     44.72 o
   9  12  23      968.76      880.56     73.73 o
  10  12  23       12.50      -25.06     46.80 o
  11  12  23      853.53      859.84    126.95 o
   1  13  23      368.05      287.62     73.71 o
   2  13  23       52.59       -5.75     43.76 o
   3  13  23     1063.14      953.52     95.23 o
   4  13  23     1103.82     1028.74     81.18 o
   5  13  23      167.92      155.72     50.32 o
   6  13  23     1942.71     2094.52    126.14 o
   7  13  23     2311.71     2214.37    106.27 o
   8  13  23     1076.58      920.47     74.96 o
   9  13  23     1459.50     1558.07     93.67 o
  10  13  23      755.02      864.83     76.41 o
  11  13  23      728.17      446.91    156.98 o
   0  14  23     2163.60     2033.02    211.13 o
   1  14  23     1100.42     1173.55    223.22 o
   2  14  23     1371.26     1319.72    139.19 o
   3  14  23      588.72      570.96     68.17 o
   4  14  23        8.57       -7.12     47.69 o
   5  14  23        6.81        8.42     39.17 o
   6  14  23      294.50      209.49     70.75 o
   7  14  23       53.01       75.33     46.56 o
   8  14  23      175.78      134.93     50.52 o
   9  14  23      565.27      588.10     66.41 o
  10  14  23       56.69       35.05     64.01 o
   1  15  23       20.92      -36.65     36.65 o
   2  15  23       22.10       36.03     59.53 o
   3  15  23      443.43      496.47     75.38 o
   4  15  23      212.86      212.24     61.27 o
   5  15  23       55.69       47.60     43.08 o
   6  15  23      890.37      997.22     78.01 o
   7  15  23      980.34     1001.88     78.30 o
   8  15  23       43.04       17.33     46.29 o
   9  15  23      255.70      206.65     73.94 o
   0  16  23       28.65      -19.84     91.12 o
   1  16  23        8.13       -3.44     47.18 o
   2  16  23      266.20      221.53     60.99 o
   3  16  23      141.23      161.23     59.38 o
   4  16  23        4.94      -45.13     49.47 o
   5  16  23      112.14      123.32     55.00 o
   6  16  23       57.19       26.47     51.47 o
   7  16  23       23.69       -5.61     45.40 o
   8  16  23      142.15      184.91     61.22 o
   1  17  23      349.05      384.99     92.13 o
   2  17  23     1538.62     1362.00    116.36 o
   3  17  23      294.36      316.59     69.69 o
   4  17  23      156.69      128.07     51.68 o
   5  17  23      153.88      262.72     61.54 o
   6  17  23      133.34      200.74     90.63 o
   7  17  23       14.82       27.36     53.24 o
   0  18  23      278.07      216.90    112.07 o
   1  18  23     3454.59     3557.10    204.43 o
   2  18  23      127.89       78.38     55.98 o
   3  18  23     2253.65     2006.35    140.48 o
   4  18  23        9.04       47.21     61.91 o
   5  18  23        5.23       51.00     53.24 o
   6  18  23      246.65      282.25     66.49 o
   1  19  23      125.43      256.24     80.32 o
   2  19  23       14.34       98.70    102.64 o
   3  19  23     1447.10     1768.27    227.50 o
   4  19  23      674.80      726.98    118.91 o
   0   0  24     1610.59     1705.57    154.25 o
   1   0  24     2560.11     2700.74    125.16 o
   2   0  24    21160.15    22527.82    525.43 o
   3   0  24      189.29      167.75     47.12 o
   4   0  24     2775.34     2990.68    129.28 o
   5   0  24     1088.45     1029.77     93.26 o
   6   0  24     2435.08     2343.83    128.44 o
   7   0  24       12.89      -20.12     20.12 o
   8   0  24      895.14      867.52     97.53 o
   9   0  24     1501.82     1418.91    122.27 o
  10   0  24     3804.88     3938.81    341.49 o
  11   0  24      251.61      306.48     82.96 o
  12   0  24     5498.71     6195.76    253.88 o
  13   0  24        5.24       31.73     76.66 o
  14   0  24     5220.94     5218.90    347.25 o
   1   1  24       15.78       51.04     30.15 o
   2   1  24     2564.74     2825.35     91.05 o
   3   1  24      206.99      210.98     31.55 o
   4   1  24     1039.57     1152.92     68.33 o
   5   1  24      737.03      673.71     63.09 o
   6   1  24     3961.79     4221.28    127.06 o
   7   1  24       39.48       44.03     35.36 o
   8   1  24     2183.74     2230.16     97.52 o
   9   1  24     1184.33     1131.27     78.07 o
  10   1  24      535.59      548.70     64.46 o
  11   1  24        5.55       24.95     44.04 o
  12   1  24     1006.15     1129.23     95.45 o
  13   1  24      343.84      121.04     96.31 o
  14   1  24      314.92      128.43    169.71 o
   0   2  24     6800.44     7089.77    215.08 o
   1   2  24      149.60      288.96     63.10 o
   2   2  24     2141.56     2465.76     74.42 o
   3   2  24      221.27      216.58     29.55 o
   4   2  24      151.59      136.30     30.09 o
   5   2  24       12.88       22.47     28.61 o
   6   2  24       47.81      -13.04     23.07 o
   7   2  24      242.57      253.92     43.94 o
   8   2  24       24.49       33.99     42.80 o
   9   2  24      550.72      562.07     60.58 o
  10   2  24       47.52       70.21     43.88 o
  11   2  24      754.31      917.32     80.48 o
  12   2  24       84.51      -21.30     55.35 o
  13   2  24       22.36      -12.62     52.86 o
  14   2  24      394.27      287.03     99.43 o
   1   3  24       74.67       79.59     30.46 o
   2   3  24      163.72      163.66     41.72 o
   3   3  24        0.26       54.85     30.53 o
   4   3  24       99.95      108.18     29.56 o
   5   3  24      907.10      957.01     56.45 o
   6   3  24      307.35      369.50     45.96 o
   7   3  24      999.96     1009.88     69.35 o
   8   3  24       10.53       44.57     43.50 o
   9   3  24       56.52       80.45     43.53 o
  10   3  24       39.42      -40.81     40.81 o
  11   3  24      660.77      631.79     70.70 o
  12   3  24       11.70       22.20     50.47 o
  13   3  24       30.47      -18.71     50.53 o
  14   3  24      351.00      227.47     98.72 o
   0   4  24     3493.83     3551.45    145.51 o
   1   4  24     2985.17     2722.40     79.98 o
   2   4  24     3340.75     3252.68    107.92 o
   3   4  24       24.95       45.34     31.71 o
   4   4  24      140.50      146.14     36.84 o
   5   4  24       87.16       49.65     19.69 o
   6   4  24      883.39      890.92     70.98 o
   7   4  24       28.40      104.40     38.28 o
   8   4  24      216.87      205.15     40.41 o
   9   4  24       97.17       72.89     38.41 o
  10   4  24      181.47      183.30     52.36 o
  11   4  24     1170.38     1067.05     85.60 o
  12   4  24      787.66      719.88     78.33 o
  13   4  24       63.40       17.72     54.56 o
  14   4  24      227.17      243.50     97.59 o
   1   5  24       24.74       30.89     26.01 o
   2   5  24      995.56      949.56     64.22 o
   3   5  24      683.15      624.05     55.21 o
   4   5  24     2192.83     2259.46    102.35 o
   5   5  24     1252.50     1209.70     73.12 o
   6   5  24     2123.17     2134.44    115.08 o
   7   5  24      571.67      500.95    135.53 o
   8   5  24       85.49       54.26     35.63 o
   9   5  24      237.04      196.20     41.45 o
  10   5  24     3860.61     3839.27    132.22 o
  11   5  24      129.44       84.00     49.38 o
  12   5  24      193.24      205.68     59.73 o
  13   5  24       15.64      -13.64     51.15 o
  14   5  24       36.17       26.79    125.04 o
   0   6  24     6420.64     6038.21    226.50 o
   1   6  24     1140.92     1167.57     62.44 o
   2   6  24     7152.60     7134.88    238.69 o
   3   6  24      366.51      356.42     46.34 o
   4   6  24     1192.57     1071.05    142.39 o
   5   6  24       30.00       67.29     35.32 o
   6   6  24      439.68      483.89     53.29 o
   7   6  24       17.56       27.20     44.34 o
   8   6  24      147.51      146.79     53.87 o
   9   6  24      185.25      117.78     47.03 o
  10   6  24      163.14      113.49     42.90 o
  11   6  24      702.39      534.29     68.75 o
  12   6  24     2096.48     2190.07    119.63 o
  13   6  24       63.79      -43.83     58.88 o
   1   7  24     1624.86     1386.88     91.90 o
   2   7  24       85.59       43.04     49.73 o
   3   7  24     1056.62     1051.69     71.00 o
   4   7  24     1633.28     1546.99    118.53 o
   5   7  24       11.41       53.95     35.05 o
   6   7  24     2132.83     2308.01    101.60 o
   7   7  24      852.35      845.99     68.74 o
   8   7  24     4596.52     4400.68    180.60 o
   9   7  24     1322.14     1432.45     92.77 o
  10   7  24     1480.39     1357.17    178.48 o
  11   7  24        0.67       -1.06     47.00 o
  12   7  24     1453.67     1238.71    111.73 o
  13   7  24      260.89      164.26    128.85 o
   0   8  24       53.89       -2.22     36.28 o
   1   8  24      271.84      199.98     41.19 o
   2   8  24        0.37      -15.72     31.55 o
   3   8  24      460.21      549.17     55.78 o
   4   8  24      860.82      876.50     69.10 o
   5   8  24      165.11      154.21     43.81 o
   6   8  24      168.64      137.22     43.81 o
   7   8  24       25.39       27.55     43.12 o
   8   8  24      608.58      664.72     81.45 o
   9   8  24       93.23      115.51     49.96 o
  10   8  24        0.13       23.97     47.78 o
  11   8  24       15.31      -11.61     55.25 o
  12   8  24       18.65       48.26     53.86 o
  13   8  24      279.00      224.36    136.36 o
   1   9  24      238.01      202.91     43.78 o
   2   9  24       33.22       12.20     32.61 o
   3   9  24      100.48       73.90     30.44 o
   4   9  24      286.29      303.10     75.94 o
   5   9  24      260.72      282.86     48.77 o
   6   9  24     1377.68     1223.24     93.47 o
   7   9  24     1529.26     1647.03     96.12 o
   8   9  24     1185.63     1180.92     96.23 o
   9   9  24      248.42      267.31     85.61 o
  10   9  24     1423.67     1383.16     96.55 o
  11   9  24      284.15      312.63     71.58 o
  12   9  24      197.92      232.86    116.85 o
   0  10  24    11302.74    10842.64    324.85 o
   1  10  24     1037.40     1012.91     73.49 o
   2  10  24     8959.71     9162.12    204.79 o
   3  10  24      864.34      965.91     73.48 o
   4  10  24     2598.90     2589.83    113.51 o
   5  10  24      385.00      302.03     51.69 o
   6  10  24     1467.19     1406.15    176.84 o
   7  10  24        2.80      -27.52     39.92 o
   8  10  24      301.15      304.31     58.69 o
   9  10  24      145.20      159.97     65.02 o
  10  10  24      221.80      230.64     76.99 o
  11  10  24        4.89      -47.02     47.02 o
  12  10  24     1085.21     1274.59    204.69 o
   1  11  24        0.19      -12.42     35.13 o
   2  11  24     1577.91     1396.20    156.55 o
   3  11  24      170.84      122.17     43.32 o
   4  11  24     2045.86     2026.54    106.12 o
   5  11  24      242.97      189.99     48.31 o
   6  11  24     2301.91     2417.11    117.85 o
   7  11  24      995.89     1020.49    113.11 o
   8  11  24     4907.91     5399.91    163.53 o
   9  11  24      514.99      511.73     69.09 o
  10  11  24      652.93      665.70    167.90 o
  11  11  24       77.46      188.27     83.40 o
   0  12  24     7383.90     7100.55    255.78 o
   1  12  24       15.24       -7.71     36.51 o
   2  12  24      185.34      127.15     52.72 o
   3  12  24      548.19      535.03     64.81 o
   4  12  24      351.45      391.10     57.00 o
   5  12  24        9.36       38.75     43.75 o
   6  12  24      364.28      401.40     61.38 o
   7  12  24        0.26      -12.98     43.63 o
   8  12  24      156.81      276.51     60.59 o
   9  12  24      183.14      142.50     49.71 o
  10  12  24     1335.27     1291.91    117.19 o
  11  12  24       12.46      -61.16    112.54 o
   1  13  24      118.67       91.11     39.14 o
   2  13  24      299.05      229.66     49.72 o
   3  13  24      193.99      164.30     49.15 o
   4  13  24      470.48      322.84     58.24 o
   5  13  24       10.00       -1.06     42.73 o
   6  13  24       11.63      -23.12     42.33 o
   7  13  24      441.52      507.85     67.83 o
   8  13  24      351.72      299.63     56.10 o
   9  13  24       18.99       13.73     45.42 o
  10  13  24        5.07        0.57     61.77 o
   0  14  24      462.78      639.46    129.61 o
   1  14  24        1.64       51.73     52.67 o
   2  14  24      490.31      478.00     82.74 o
   3  14  24       61.72      112.98     49.12 o
   4  14  24      428.98      386.37     61.98 o
   5  14  24      456.67      434.80     65.33 o
   6  14  24        3.46       19.05     46.45 o
   7  14  24       76.60       50.77     47.57 o
   8  14  24        0.97       17.49     46.47 o
   9  14  24       74.36      150.18     53.44 o
  10  14  24      206.05      178.60     73.31 o
   1  15  24      168.84       44.68     58.08 o
   2  15  24       87.84       19.77     55.92 o
   3  15  24       51.81       19.33     52.62 o
   4  15  24      486.90      383.98     63.32 o
   5  15  24        7.21      -42.17     42.17 o
   6  15  24      143.30      149.38     63.88 o
   7  15  24      887.44      854.93     75.38 o
   8  15  24       47.47        4.60     51.26 o
   9  15  24       19.58       36.65     52.81 o
   1  16  24      393.43      404.24     67.67 o
   2  16  24      594.58      759.07    108.79 o
   3  16  24      482.08      554.55     97.53 o
   4  16  24     2784.25     2749.57    186.47 o
   5  16  24       30.15       57.31     60.91 o
   6  16  24       18.67       10.20     50.86 o
   7  16  24       61.79       24.94     53.05 o
   8  16  24      108.64       72.63     62.43 o
   1  17  24        0.10       24.21     69.34 o
   2  17  24       70.44       89.79     60.81 o
   3  17  24       86.26      158.56     58.46 o
   4  17  24     3026.74     2956.57    167.29 o
   5  17  24        1.55        5.74     59.42 o
   6  17  24     1538.25     1278.58    152.65 o
   7  17  24      308.18      355.98    142.20 o
   0  18  24     2143.17     2394.40    260.02 o
   1  18  24      553.73      264.61     89.74 o
   2  18  24     2483.60     2874.46    200.61 o
   3  18  24       83.75       83.32     75.89 o
   4  18  24      191.35      204.31     89.18 o
   5  18  24       50.75        1.72     61.91 o
   1  19  24        6.91      127.45    102.97 o
   2  19  24        4.57       -1.08     94.82 o
   1   1  25      368.98      408.55     48.93 o
   2   1  25     2602.03     2933.04     94.27 o
   3   1  25      364.30      418.06     71.32 o
   4   1  25      551.89      667.49     54.02 o
   5   1  25     1816.96     1791.15     99.66 o
   6   1  25     3010.05     3116.73    105.00 o
   7   1  25     1549.24     1305.02    123.55 o
   8   1  25     1694.57     1666.48    104.62 o
   9   1  25      716.00      643.03     65.11 o
  10   1  25     1409.40     1557.34     96.38 o
  11   1  25      584.90      564.54     74.86 o
  12   1  25     2598.72     2738.40    172.92 o
  13   1  25       38.69      -28.28     53.27 o
  14   1  25      355.56      127.84     94.42 o
   0   2  25    12493.42    13026.90    357.66 o
   1   2  25     1882.65     2011.65     78.51 o
   2   2  25     4007.67     4049.35    151.59 o
   3   2  25     1491.92     1536.42     66.71 o
   4   2  25     1532.80     1651.45    145.79 o
   5   2  25        0.95      -23.72     32.76 o
   6   2  25      431.95      431.04     85.88 o
   7   2  25       53.89       57.26     35.89 o
   8   2  25       23.79       51.79     48.60 o
   9   2  25      272.92      161.87     48.55 o
  10   2  25      180.38      167.96     49.52 o
  11   2  25      243.21      239.90     58.75 o
  12   2  25      721.66      832.65     83.35 o
  13   2  25      401.90      447.44    111.81 o
  14   2  25      285.18       70.02     88.97 o
   1   3  25      138.14      119.90     35.09 o
   2   3  25     2339.00     2464.20    100.48 o
   3   3  25      378.26      357.95     45.17 o
   4   3  25     4231.57     4330.76    120.46 o
   5   3  25      471.27      496.20     53.56 o
   6   3  25     5704.75     5982.35    257.68 o
   7   3  25     1054.92     1011.79     70.94 o
   8   3  25     4250.75     4413.67    236.14 o
   9   3  25      484.41      608.95     63.55 o
  10   3  25      658.05      606.60     71.28 o
  11   3  25       51.30       51.30     50.80 o
  12   3  25      872.69      910.71     84.84 o
  13   3  25      141.76        6.94     57.19 o
  14   3  25      187.72      163.92     99.16 o
   0   4  25       51.54       68.82     54.89 o
   1   4  25       57.05       18.57     28.79 o
   2   4  25      220.77      210.70     51.13 o
   3   4  25      985.23      941.43     64.30 o
   4   4  25     1206.78     1320.22     84.43 o
   5   4  25       30.71       28.30     32.99 o
   6   4  25     1842.04     1933.00    110.74 o
   7   4  25      215.14      206.46     44.65 o
   8   4  25      203.89      148.15     60.65 o
   9   4  25       14.14      -20.93     20.93 o
  10   4  25      780.10      837.01     82.03 o
  11   4  25     2316.62     2299.78    119.49 o
  12   4  25      871.37      923.96     86.45 o
  13   4  25      174.34      138.78     61.08 o
   1   5  25      799.81      729.59     58.79 o
   2   5  25     1923.23     2012.41     90.49 o
   3   5  25     1450.42     1506.25    123.56 o
   4   5  25      268.11      219.00     41.75 o
   5   5  25      747.67      568.49     64.77 o
   6   5  25      455.40      624.41     62.59 o
   7   5  25      315.70      390.98     63.62 o
   8   5  25        7.46       78.36     43.07 o
   9   5  25       23.47      -22.68     46.70 o
  10   5  25       61.60       18.14     45.52 o
  11   5  25       55.79       47.46     49.38 o
  12   5  25      167.65       75.94     55.80 o
  13   5  25       59.46       69.93     61.72 o
   0   6  25     1674.85     1564.69    113.84 o
   1   6  25       71.12       18.95     29.63 o
   2   6  25     1057.26      976.75     67.00 o
   3   6  25      336.18      267.75     45.07 o
   4   6  25       21.80       13.85     34.00 o
   5   6  25        1.54       61.71     36.94 o
   6   6  25      729.52      706.47     63.57 o
   7   6  25      141.78       27.34     48.09 o
   8   6  25       16.88       69.78     49.41 o
   9   6  25       11.12       -3.46     40.49 o
  10   6  25       24.87       -7.27     43.45 o
  11   6  25       26.55      -12.06     55.89 o
  12   6  25      246.25      164.88     68.20 o
  13   6  25       34.34       23.21     79.06 o
   1   7  25      107.41      102.84     36.42 o
   2   7  25       12.99       29.23     37.27 o
   3   7  25       83.23       51.38     45.48 o
   4   7  25     7791.12     8056.41    213.31 o
   5   7  25      750.58      702.46     63.36 o
   6   7  25     2523.77     2471.56    105.90 o
   7   7  25       23.04       20.24     39.89 o
   8   7  25     1007.29     1248.47    100.49 o
   9   7  25      399.79      382.28     61.23 o
  10   7  25     1139.36     1100.21     86.64 o
  11   7  25       63.54      -52.46     52.46 o
  12   7  25      368.89      275.46     72.59 o
  13   7  25       79.15       62.11    119.72 o
   0   8  25     1097.72     1090.04    242.59 o
   1   8  25       31.94       65.31     36.92 o
   2   8  25     2048.14     1934.65    176.63 o
   3   8  25      626.37      656.33     60.61 o
   4   8  25     4371.73     4263.78    141.28 o
   5   8  25      308.53      331.23     52.54 o
   6   8  25       11.41       66.48     41.62 o
   7   8  25       22.18       55.70     41.87 o
   8   8  25      616.79      588.91     77.24 o
   9   8  25       22.28       42.70     48.68 o
  10   8  25     2342.48     2459.83    130.30 o
  11   8  25       44.25       44.81     58.01 o
  12   8  25     3121.11     3439.77    273.06 o
   1   9  25      120.49      136.95     40.19 o
   2   9  25      538.58      417.79     54.52 o
   3   9  25     2124.06     2256.05    119.14 o
   4   9  25     1680.66     1638.62     93.05 o
   5   9  25     1320.44     1333.86     87.32 o
   6   9  25     3928.11     3826.52    221.91 o
   7   9  25     1052.54     1074.05    124.39 o
   8   9  25     2484.99     2571.67    115.14 o
   9   9  25        4.48       18.27     55.66 o
  10   9  25     1938.98     1861.74    112.48 o
  11   9  25      194.51      243.11     70.35 o
  12   9  25      276.48      342.13     97.27 o
   0  10  25     2032.18     1954.81    201.05 o
   1  10  25       18.96       79.27     40.00 o
   2  10  25     2848.92     2826.01    110.70 o
   3  10  25      517.70      393.23     68.24 o
   4  10  25     1289.06     1236.25    113.98 o
   5  10  25      576.51      591.34     65.75 o
   6  10  25      202.90      164.88     54.46 o
   7  10  25        1.50      -13.30     43.54 o
   8  10  25       45.18       36.35     47.55 o
   9  10  25      228.74      353.24     76.51 o
  10  10  25       16.51      -11.10     48.45 o
  11  10  25      291.01      152.86     61.15 o
   1  11  25      215.04      151.92     47.42 o
   2  11  25       45.76       35.56     49.57 o
   3  11  25      319.53      303.07     52.56 o
   4  11  25        4.22        1.54     40.88 o
   5  11  25      801.56      800.65    135.54 o
   6  11  25      240.58      229.93     51.46 o
   7  11  25      372.72      388.89     62.26 o
   8  11  25      280.45      279.58     86.40 o
   9  11  25      264.42      226.55     73.56 o
  10  11  25       30.27       34.11     50.90 o
  11  11  25      134.59      233.79     76.78 o
   0  12  25     1225.87     1159.16    117.92 o
   1  12  25      230.10      185.61     77.09 o
   2  12  25      209.69      127.70     50.74 o
   3  12  25      239.61      274.46     53.08 o
   4  12  25      234.19      299.24     79.46 o
   5  12  25      592.42      588.81     67.06 o
   6  12  25      104.34      200.14     53.68 o
   7  12  25       11.05      -16.45     44.25 o
   8  12  25      109.21       69.03     50.72 o
   9  12  25      383.46      429.60     70.14 o
  10  12  25      113.23       89.50     68.85 o
  11  12  25      293.45      397.44    160.15 o
   1  13  25        2.43       19.42     45.48 o
   2  13  25      957.92     1058.37     81.01 o
   3  13  25      198.55      179.67     51.60 o
   4  13  25     2406.24     2530.64    125.56 o
   5  13  25       20.41      -13.39     42.30 o
   6  13  25     2104.21     2223.28    119.57 o
   7  13  25      303.75      300.42     61.59 o
   8  13  25     3568.55     3572.56    146.86 o
   9  13  25      448.92      300.14     66.96 o
  10  13  25     1128.04     1174.49    140.30 o
   0  14  25     2610.32     2943.94    235.68 o
   1  14  25      229.67      235.24     76.27 o
   2  14  25      653.85      674.74     82.24 o
   3  14  25      139.70       47.33     46.59 o
   4  14  25       44.27       74.64     48.08 o
   5  14  25      237.32      258.76     64.61 o
   6  14  25      358.30      362.16     74.93 o
   7  14  25       52.91      137.75     55.03 o
   8  14  25      137.96      247.80     61.73 o
   9  14  25      144.02      109.14     67.80 o
   1  15  25       69.84       56.10     62.37 o
   2  15  25       95.31       69.05     68.10 o
   3  15  25      343.37      357.62     65.26 o
   4  15  25      171.18      160.46     52.51 o
   5  15  25      364.04      373.86     65.10 o
   6  15  25      566.93      756.78    108.09 o
   7  15  25      451.95      449.93     72.49 o
   8  15  25      381.10      355.83     80.90 o
   1  16  25        1.92       52.49     75.53 o
   2  16  25       60.19      104.72     66.54 o
   3  16  25     1068.58     1172.79    132.84 o
   4  16  25      212.50      144.13     55.09 o
   5  16  25      872.28      805.75    101.20 o
   6  16  25       88.93       23.18     74.77 o
   7  16  25        0.70      -27.43     59.32 o
   1  17  25      129.31      134.80     56.82 o
   2  17  25      327.24      428.48     77.14 o
   3  17  25        0.32       23.69     87.95 o
   4  17  25      588.05      707.40     93.24 o
   5  17  25       53.43       57.63     62.26 o
   6  17  25      431.01      506.24    105.62 o
   0  18  25     2726.47     3282.78    306.85 o
   1  18  25       24.97        1.38     95.75 o
   2  18  25     4993.21     5225.15    245.03 o
   3  18  25       19.72      -14.63    101.58 o
   4  18  25     1224.05     1190.79    138.82 o
   0   0  26     3886.60     3809.41    217.37 o
   1   0  26    10505.69    10900.71    295.41 o
   2   0  26     3933.40     4050.82    157.54 o
   3   0  26       85.22       16.03     45.77 o
   4   0  26      377.76      263.35     88.61 o
   5   0  26     2787.65     2957.24    142.54 o
   6   0  26      174.83      198.87     83.81 o
   7   0  26      179.48      198.77     88.94 o
   8   0  26      644.74      498.43     80.80 o
   9   0  26      869.34      678.71     98.10 o
  10   0  26     2477.34     2894.20    172.36 o
  11   0  26      768.22      970.81    116.48 o
  12   0  26      113.98      165.89    130.54 o
  13   0  26      289.65      318.03    151.83 o
   1   1  26      787.91      773.30     60.60 o
   2   1  26     1164.34     1305.82     70.19 o
   3   1  26      445.09      539.79     49.63 o
   4   1  26      429.56      528.66     50.74 o
   5   1  26     1429.72     1632.43    104.89 o
   6   1  26      254.99      247.18     45.04 o
   7   1  26     5414.57     5704.27    173.40 o
   8   1  26     1062.09     1058.26     87.15 o
   9   1  26     1977.57     2289.57    111.71 o
  10   1  26      153.35      216.40     53.40 o
  11   1  26      611.31      492.11     69.73 o
  12   1  26      756.58      755.38     81.03 o
  13   1  26      630.74      670.68     83.75 o
   0   2  26      217.12      503.70     87.35 o
   1   2  26      645.81      786.60     56.99 o
   2   2  26     1073.87     1001.61     63.60 o
   3   2  26      352.06      325.26     50.80 o
   4   2  26     3976.51     3673.89    163.90 o
   5   2  26      106.22      110.12     44.20 o
   6   2  26      870.89      928.75     67.07 o
   7   2  26       53.98       11.93     41.84 o
   8   2  26       41.47      -39.82     39.82 o
   9   2  26      101.67       58.20     43.00 o
  10   2  26     2106.69     2322.92    115.98 o
  11   2  26        4.17       10.00     48.20 o
  12   2  26      690.63      526.54     87.45 o
  13   2  26      486.79      284.44     68.31 o
   1   3  26      753.42      725.06     72.55 o
   2   3  26     1774.39     1731.62     71.31 o
   3   3  26      122.81       74.99     34.93 o
   4   3  26        4.75       16.40     32.73 o
   5   3  26      505.27      546.29     60.87 o
   6   3  26        1.92        8.16     75.87 o
   7   3  26        1.68      -32.21     32.21 o
   8   3  26       58.73       20.11     39.46 o
   9   3  26      473.24      281.86     93.88 o
  10   3  26       12.75       -3.53     43.55 o
  11   3  26       91.90       84.35     53.93 o
  12   3  26      151.05      119.99     57.93 o
  13   3  26       85.75      -27.55     60.31 o
   0   4  26      104.60       54.69     46.40 o
   1   4  26     1070.85      998.60     64.12 o
   2   4  26       90.91       89.85     29.89 o
   3   4  26      728.90      705.47     73.04 o
   4   4  26     1327.34     1360.53     77.61 o
   5   4  26       44.21       43.63     33.70 o
   6   4  26       70.91      102.25     58.46 o
   7   4  26      311.73      260.49     71.38 o
   8   4  26       77.58       84.54     54.76 o
   9   4  26      426.44      418.69     72.88 o
  10   4  26      472.42      387.55     61.90 o
  11   4  26     2472.65     2572.17    129.36 o
  12   4  26       37.35      -49.07     49.07 o
  13   4  26     1930.34     2083.79    143.13 o
   1   5  26      218.59      180.98     43.63 o
   2   5  26      226.25      216.29     42.48 o
   3   5  26     2462.76     2685.17    122.85 o
   4   5  26     3116.90     3039.77    106.57 o
   5   5  26     3534.96     3516.74    133.67 o
   6   5  26      938.49     1118.30     92.33 o
   7   5  26     1651.97     1693.78    129.36 o
   8   5  26       17.74       28.95     47.57 o
   9   5  26     1251.76     1237.19    101.72 o
  10   5  26      685.16      595.40     95.54 o
  11   5  26      642.53      597.27     85.44 o
  12   5  26      540.96      458.92     70.18 o
  13   5  26      112.04       89.96     67.08 o
   0   6  26      315.12      340.81     65.39 o
   1   6  26     7101.98     6945.68    207.15 o
   2   6  26     1104.70     1240.14     77.04 o
   3   6  26     7714.13     7922.02    227.67 o
   4   6  26     1401.64     1415.58    115.60 o
   5   6  26      219.07      235.82     53.12 o
   6   6  26       76.38       82.95     40.51 o
   7   6  26        3.94      -49.61     49.61 o
   8   6  26       30.76       38.93     43.33 o
   9   6  26      515.26      598.66     92.86 o
  10   6  26      485.55      472.92     74.89 o
  11   6  26     1160.94     1071.69    101.97 o
  12   6  26      829.00      994.49    103.76 o
  13   6  26     1324.28     1391.90    151.67 o
   1   7  26      113.51      121.22     38.72 o
   2   7  26     1022.83     1006.95     71.77 o
   3   7  26      400.07      434.92     53.21 o
   4   7  26      518.79      534.72     67.92 o
   5   7  26     1024.70     1123.41     77.41 o
   6   7  26      249.44      223.90     48.47 o
   7   7  26       26.48      -18.71     47.06 o
   8   7  26       56.30      -39.39     50.01 o
   9   7  26     2036.85     1849.14    107.79 o
  10   7  26      345.58      277.83    100.73 o
  11   7  26     1669.89     1790.10    171.40 o
  12   7  26       64.26      -10.90     74.22 o
   0   8  26     4475.78     4213.07    481.88 o
   1   8  26      350.28      362.48     50.64 o
   2   8  26       87.01       21.46     38.25 o
   3   8  26      303.55      242.17     47.03 o
   4   8  26       15.85       61.71     47.14 o
   5   8  26       94.74        4.64     39.52 o
   6   8  26       48.76       35.18     41.17 o
   7   8  26       52.77       55.90     43.71 o
   8   8  26      129.08       97.19     58.11 o
   9   8  26        1.27       35.71     47.80 o
  10   8  26       86.30       73.56     53.23 o
  11   8  26       96.57      202.54     95.72 o
  12   8  26      210.53      158.21     87.80 o
   1   9  26       25.07       77.05     39.78 o
   2   9  26      224.31      114.14     43.19 o
   3   9  26        3.48      -22.31     64.22 o
   4   9  26      521.31      435.15     58.00 o
   5   9  26      359.43      323.89     54.09 o
   6   9  26      688.73      644.46     69.43 o
   7   9  26      595.88      522.76     65.21 o
   8   9  26      581.53      748.56     91.72 o
   9   9  26      830.06      913.46     99.00 o
  10   9  26      240.94      138.55     57.25 o
  11   9  26      493.91      585.03     85.81 o
  12   9  26      598.63      670.12    158.14 o
   0  10  26     5188.30     4553.48    276.55 o
   1  10  26     6281.53     5785.41    186.45 o
   2  10  26     1824.16     1716.75     96.36 o
   3  10  26      432.81      468.37     83.59 o
   4  10  26       90.52       49.29     41.58 o
   5  10  26     1174.53     1298.75    117.93 o
   6  10  26      506.37      504.55     64.87 o
   7  10  26       53.98       21.13     45.05 o
   8  10  26       80.95       95.08     50.31 o
   9  10  26        5.97        1.60     58.64 o
  10  10  26      176.01      198.82     58.83 o
  11  10  26       56.82       14.66     74.27 o
   1  11  26     1486.65     1242.76     99.29 o
   2  11  26       19.46       41.89     40.24 o
   3  11  26     1966.09     1839.82    104.04 o
   4  11  26      479.54      462.87     95.17 o
   5  11  26      651.52      686.89     71.82 o
   6  11  26      599.23      667.05     71.67 o
   7  11  26     1809.09     1802.43    118.68 o
   8  11  26      519.46      642.26     73.51 o
   9  11  26      753.85      821.79    108.58 o
  10  11  26      226.35      212.23     62.87 o
  11  11  26     1025.90      952.51    133.68 o
   0  12  26      152.36      273.85    106.29 o
   1  12  26     1291.60     1004.60     94.42 o
   2  12  26       82.87       59.23     66.72 o
   3  12  26     1680.89     1434.49     94.53 o
   4  12  26      811.63      754.17     74.68 o
   5  12  26      269.98      197.50     54.15 o
   6  12  26      104.55       93.56     47.87 o
   7  12  26       44.00       66.79     49.62 o
   8  12  26      109.76      161.05     56.35 o
   9  12  26      407.69      234.80     76.67 o
  10  12  26       34.50      189.83     89.71 o
   1  13  26      531.00      502.29     73.02 o
   2  13  26       97.99       89.58     52.29 o
   3  13  26      268.33      167.10     52.10 o
   4  13  26      157.23      129.55     52.27 o
   5  13  26       14.87        4.95     45.12 o
   6  13  26      513.98      327.89     61.84 o
   7  13  26      140.33       83.33     96.29 o
   8  13  26      332.63      220.55     61.86 o
   9  13  26        9.31      -34.45     50.83 o
   0  14  26      350.27      550.06    135.67 o
   1  14  26       70.79       66.61     48.98 o
   2  14  26        3.26       -7.50     50.35 o
   3  14  26      233.84      256.87     83.55 o
   4  14  26       97.74      122.91     51.71 o
   5  14  26        4.18        9.14     46.62 o
   6  14  26        0.19      -40.74     43.70 o
   7  14  26       29.09      134.96     56.30 o
   8  14  26        9.70       51.42     58.87 o
   9  14  26        0.45      -29.84    108.46 o
   1  15  26      539.16      206.42     86.30 o
   2  15  26      153.71       70.05     62.41 o
   3  15  26     1782.12     1937.92    204.92 o
   4  15  26      490.79      508.39     71.31 o
   5  15  26      291.51      347.43     65.83 o
   6  15  26     1496.48     1602.71    174.42 o
   7  15  26     1018.00     1256.55    120.07 o
   8  15  26      951.13     1083.95    139.61 o
   1  16  26      902.98      763.53    109.97 o
   2  16  26     1808.94     1762.64    155.73 o
   3  16  26     1731.57     1819.61    131.88 o
   4  16  26      117.69       11.57     53.50 o
   5  16  26     1306.88     1317.05    119.21 o
   6  16  26        1.76       63.69     64.86 o
   1  17  26      338.71      417.32     88.80 o
   2  17  26      194.51      156.23     78.66 o
   3  17  26      680.80      486.03    100.22 o
   4  17  26      259.83      112.33    149.98 o
   5  17  26     1174.16     1098.74    163.39 o
   1  18  26      156.23      -57.39     91.63 o
   2  18  26       20.98       33.25     69.51 o
   1   1  27       41.66       90.90     34.33 o
   2   1  27      650.69      651.25     54.00 o
   3   1  27      192.24      213.64     39.76 o
   4   1  27      260.44      282.26     53.32 o
   5   1  27      239.82      225.53     51.42 o
   6   1  27        0.08       63.18     36.62 o
   7   1  27     1984.30     2165.98    119.20 o
   8   1  27      402.97      436.52     61.14 o
   9   1  27     1659.32     1861.11    102.37 o
  10   1  27      233.56      202.50     54.02 o
  11   1  27      667.00      577.88     71.81 o
  12   1  27      192.58      178.02     58.74 o
  13   1  27      123.79       22.54     86.33 o
   0   2  27     1421.00     1280.52    156.21 o
   1   2  27     8192.22     8316.74    175.67 o
   2   2  27      234.89      225.09     47.10 o
   3   2  27     1485.52     1624.00     96.68 o
   4   2  27      427.46      472.38     58.50 o
   5   2  27     2048.89     1894.14    134.09 o
   6   2  27        8.70       -6.44     46.30 o
   7   2  27      807.22      602.72     84.10 o
   8   2  27        4.57      -32.31     37.51 o
   9   2  27     1556.61     1514.27     93.55 o
  10   2  27       35.03      102.64     56.77 o
  11   2  27      354.00      319.44     86.15 o
  12   2  27        2.37      -46.19     49.12 o
  13   2  27      613.98      611.05    118.78 o
   1   3  27      200.37      166.59     38.69 o
   2   3  27     1371.76     1414.13     93.81 o
   3   3  27      142.31       84.69     35.43 o
   4   3  27        8.80      -11.83     46.77 o
   5   3  27     6519.21     6442.75    229.72 o
   6   3  27      411.55      358.98    108.45 o
   7   3  27     6683.99     7486.88    212.28 o
   8   3  27      325.00      413.84     57.51 o
   9   3  27     1894.87     1913.46    119.18 o
  10   3  27        6.03       30.92     44.71 o
  11   3  27      562.21      639.64     74.30 o
  12   3  27      206.14      214.55     70.00 o
  13   3  27       17.76      -74.64     74.64 o
   0   4  27     2770.26     2900.82    189.74 o
   1   4  27     2230.42     2234.46     86.64 o
   2   4  27       35.80      105.25     36.92 o
   3   4  27     1337.02     1211.27     88.06 o
   4   4  27        5.10        1.53     32.99 o
   5   4  27      724.69      715.60     72.32 o
   6   4  27       66.30        6.71     74.73 o
   7   4  27      535.76      549.14    107.31 o
   8   4  27       50.72       26.71     50.28 o
   9   4  27      304.21      438.90     84.80 o
  10   4  27      199.55      220.96     64.80 o
  11   4  27      337.09      291.35     62.30 o
  12   4  27      365.59      282.82     64.70 o
  13   4  27      754.56      711.39    169.86 o
   1   5  27       49.62        7.13     33.00 o
   2   5  27      280.60      238.35     44.69 o
   3   5  27      414.87      465.97     53.44 o
   4   5  27      421.02      342.98     49.86 o
   5   5  27       43.47       73.91     47.02 o
   6   5  27       10.05      -26.36     56.81 o
   7   5  27       20.07      -48.58     54.29 o
   8   5  27      295.47      345.46     65.77 o
   9   5  27      191.00      197.84     59.27 o
  10   5  27       40.63      -22.46     27.63 o
  11   5  27      383.29      375.41     81.94 o
  12   5  27      476.53      324.41     78.43 o
   0   6  27      493.32      363.35     69.45 o
   1   6  27       84.51       59.34     47.39 o
   2   6  27       19.30       16.27     33.51 o
   3   6  27      153.17      108.88     41.03 o
   4   6  27      268.24      236.71     46.95 o
   5   6  27      178.17      211.87     55.29 o
   6   6  27       24.22       43.52     40.25 o
   7   6  27       44.92       49.38     51.86 o
   8   6  27        2.20       -9.88     52.46 o
   9   6  27      376.24      337.65     70.97 o
  10   6  27        0.62       -6.58     50.98 o
  11   6  27       68.56       80.20     76.31 o
  12   6  27       11.20        6.20     75.08 o
   1   7  27       22.83        5.68     40.00 o
   2   7  27      178.58      152.13     42.26 o
   3   7  27      303.64      335.50     50.91 o
   4   7  27      505.06      411.57     99.38 o
   5   7  27     6478.17     7005.60    203.95 o
   6   7  27        0.86       56.49     40.63 o
   7   7  27     2745.04     3048.29    214.89 o
   8   7  27        0.21      -47.85     47.85 o
   9   7  27     2289.40     2393.46    217.78 o
  10   7  27      351.95      463.91     78.74 o
  11   7  27      803.01      932.70    122.74 o
  12   7  27       26.76       59.99     79.35 o
   0   8  27      836.96      888.58    140.35 o
   1   8  27     5070.49     4838.03    221.13 o
   2   8  27      148.33      112.27     47.51 o
   3   8  27     5518.40     5745.75    203.60 o
   4   8  27       49.18       53.00     47.50 o
   5   8  27      603.42      674.01     67.23 o
   6   8  27     1688.29     1698.65    149.33 o
   7   8  27       30.79       -7.76     42.54 o
   8   8  27        8.84        9.78     55.89 o
   9   8  27       90.86       66.13     52.58 o
  10   8  27      138.85       69.77     62.26 o
  11   8  27     1052.98     1078.53    175.80 o
  12   8  27      138.01      148.71    123.63 o
   1   9  27       62.49       45.28     42.13 o
   2   9  27       11.71        2.95     38.73 o
   3   9  27     1537.36     1383.36     88.74 o
   4   9  27       81.61        1.67     38.10 o
   5   9  27     1383.67     1394.52     92.84 o
   6   9  27        2.24       -3.24     42.22 o
   7   9  27     4374.24     4561.28    175.32 o
   8   9  27       72.01       92.80     66.74 o
   9   9  27     3173.13     3024.08    147.54 o
  10   9  27      172.96       93.08     55.24 o
  11   9  27     1830.55     1719.55    180.95 o
   0  10  27     1643.71     1385.89    179.02 o
   1  10  27       23.80       27.16     37.71 o
   2  10  27      134.18      155.20     45.96 o
   3  10  27      208.86      184.12     48.57 o
   4  10  27      139.42       85.93     44.65 o
   5  10  27      329.93      325.97     61.72 o
   6  10  27        0.63       18.28     46.27 o
   7  10  27      839.64      973.34     84.31 o
   8  10  27      135.56      118.08     62.39 o
   9  10  27       74.88       19.68     62.67 o
  10  10  27        3.43       17.29     51.86 o
  11  10  27       69.66      229.29     92.59 o
   1  11  27      220.18      157.90     55.18 o
   2  11  27     2074.78     2149.07    111.58 o
   3  11  27        0.45      -30.94     30.94 o
   4  11  27      191.43      142.52     49.97 o
   5  11  27        8.15       24.47     45.96 o
   6  11  27       95.00      113.10     50.70 o
   7  11  27      189.72      193.27     53.30 o
   8  11  27       32.61      133.00     54.52 o
   9  11  27      682.92      624.39     95.26 o
  10  11  27       33.65       -5.37     61.74 o
   0  12  27       27.44      258.17    108.75 o
   1  12  27     1779.17     1470.46    124.96 o
   2  12  27       63.80        7.35     41.21 o
   3  12  27      518.65      427.09     60.92 o
   4  12  27      454.29      527.43     84.49 o
   5  12  27       23.66       75.68     49.45 o
   6  12  27      263.07      178.27     67.21 o
   7  12  27       15.44       39.31     49.70 o
   8  12  27      523.13      590.17     75.73 o
   9  12  27      186.52        4.95     63.82 o
   1  13  27      693.68      936.42     95.96 o
   2  13  27       88.57       80.86     26.99 o
   3  13  27     2033.09     2234.82    151.43 o
   4  13  27      169.56      101.32     49.88 o
   5  13  27     1274.34     1203.25    120.56 o
   6  13  27      144.73       62.55     51.99 o
   7  13  27     1629.91     1635.70    109.41 o
   8  13  27       26.36       83.03     55.73 o
   9  13  27      334.13       75.13     87.99 o
   0  14  27       71.23       47.12     93.69 o
   1  14  27     1505.58     1540.27    115.46 o
   2  14  27       81.67       15.54     49.94 o
   3  14  27     2212.93     2000.76    116.27 o
   4  14  27      650.24      650.93     75.97 o
   5  14  27     1603.79     1579.82    107.22 o
   6  14  27       76.05       98.95     55.44 o
   7  14  27        1.73       17.83     53.58 o
   8  14  27      682.80      643.56     91.18 o
   1  15  27        7.46       37.58     66.76 o
   2  15  27      725.09      716.73     88.85 o
   3  15  27       17.89       34.99     55.23 o
   4  15  27       92.49       41.41     48.22 o
   5  15  27       13.68       38.34     51.28 o
   6  15  27      362.75      192.41     69.98 o
   7  15  27     1768.72     2126.57    147.84 o
   0  16  27      372.44      354.44    111.56 o
   1  16  27      738.78      602.93    148.49 o
   2  16  27     1574.35     1295.04    113.81 o
   3  16  27      169.62      246.39     70.06 o
   4  16  27      441.45      661.05    210.75 o
   5  16  27       59.88      110.95     66.68 o
   1  17  27      256.53      381.67     91.04 o
   2  17  27       21.99      100.11     72.44 o
   3  17  27      881.66     1159.76    135.32 o
   4  17  27       52.12       79.62     74.27 o
   0   0  28    10211.59    10820.03    423.63 o
   1   0  28     7220.68     7730.78    301.18 o
   2   0  28     1805.93     1772.90    120.62 o
   3   0  28     5896.24     6036.68    205.57 o
   4   0  28     3059.53     3004.98    216.60 o
   5   0  28     1232.11     1174.78    196.23 o
   6   0  28      228.05      268.84     68.91 o
   7   0  28      308.18      181.09     62.79 o
   8   0  28       59.38       -3.52     37.27 o
   9   0  28        3.23       41.11     64.04 o
  10   0  28      111.11      174.79     76.70 o
  11   0  28      852.41      902.57    117.82 o
  12   0  28      299.25      222.72     89.59 o
  13   0  28      133.23      301.09    149.42 o
   1   1  28       43.54       41.97     34.62 o
   2   1  28      903.32     1007.89     65.83 o
   3   1  28     1370.09     1469.47     91.67 o
   4   1  28     1217.15     1161.69    107.63 o
   5   1  28     2723.80     2887.51    128.74 o
   6   1  28     2039.35     2144.24     99.93 o
   7   1  28     1258.81     1289.59    114.93 o
   8   1  28     1870.55     1912.10    101.34 o
   9   1  28     2348.79     2574.43    119.21 o
  10   1  28      325.03      380.75     63.46 o
  11   1  28     1238.09     1334.68     97.74 o
  12   1  28       79.80      118.52     57.03 o
  13   1  28       14.62      -14.82     86.08 o
   0   2  28      197.23      384.92     67.74 o
   1   2  28       24.21       50.91     34.33 o
   2   2  28      700.23      769.14     59.43 o
   3   2  28      473.96      490.45     67.52 o
   4   2  28       18.03        1.20     40.96 o
   5   2  28       94.83       79.88     58.45 o
   6   2  28      984.64     1060.01     89.85 o
   7   2  28      159.60      331.57     74.29 o
   8   2  28        2.89       36.72     39.87 o
   9   2  28      137.19       48.10     52.74 o
  10   2  28      420.70      480.31     67.74 o
  11   2  28      192.30      144.34     56.48 o
  12   2  28      166.26      142.16     61.33 o
   1   3  28       99.59       60.66     35.94 o
   2   3  28      506.93      571.03     53.61 o
   3   3  28      213.51      239.85     61.29 o
   4   3  28      317.07      253.41     73.39 o
   5   3  28       36.71       60.31     60.16 o
   6   3  28      399.11      402.23     79.36 o
   7   3  28     2152.78     2466.75    134.05 o
   8   3  28       52.97       96.16     54.07 o
   9   3  28        9.82       24.27     57.37 o
  10   3  28     1016.07      947.42     82.47 o
  11   3  28      271.71      300.51     62.82 o
  12   3  28      706.67      650.41     80.31 o
   0   4  28     1652.30     1714.30    156.73 o
   1   4  28     2826.81     2722.54     96.70 o
   2   4  28     1886.27     2064.92    111.23 o
   3   4  28     1116.00     1199.38     76.98 o
   4   4  28      123.25      133.26     48.61 o
   5   4  28     1146.87     1120.29     88.35 o
   6   4  28      453.17      415.63    125.62 o
   7   4  28      618.75      651.14     78.64 o
   8   4  28       12.22       31.73     53.01 o
   9   4  28      257.19      267.63     70.65 o
  10   4  28       14.85       40.88     74.89 o
  11   4  28      424.65      331.99     75.99 o
  12   4  28     1225.86     1291.77    145.26 o
   1   5  28      344.65      320.50     46.74 o
   2   5  28        4.39        0.07     53.79 o
   3   5  28      846.01      956.08     70.94 o
   4   5  28     2796.11     2784.35    152.42 o
   5   5  28       29.92       -0.26     36.59 o
   6   5  28     2995.69     2779.23    397.10 o
   7   5  28      534.02      480.67     89.91 o
   8   5  28       18.75        5.80     47.73 o
   9   5  28     1336.23     1317.30    181.07 o
  10   5  28      501.99     1033.72    173.09 o
  11   5  28      565.47      500.76     82.43 o
  12   5  28       22.56       95.35     85.55 o
   0   6  28      405.49      408.85     74.11 o
   1   6  28     2801.76     2835.12    122.81 o
   2   6  28     1992.74     2173.71     99.93 o
   3   6  28      751.71      821.09    100.31 o
   4   6  28      440.81      508.63     62.18 o
   5   6  28      103.82       59.69     43.65 o
   6   6  28      226.56      268.33     67.65 o
   7   6  28       35.93      -21.62     61.34 o
   8   6  28      131.55      142.00     62.05 o
   9   6  28       75.97       40.47     56.11 o
  10   6  28      179.26      112.41     87.51 o
  11   6  28      101.77      187.34     81.08 o
  12   6  28     1538.77     1407.16    149.10 o
   1   7  28      682.50      704.07     77.95 o
   2   7  28       10.35       -3.86     38.12 o
   3   7  28      779.69      800.72     70.21 o
   4   7  28     1217.17     1172.08     96.96 o
   5   7  28      778.85      773.86     82.01 o
   6   7  28      545.50      676.12     67.91 o
   7   7  28       50.43        5.63     51.77 o
   8   7  28     1636.42     1676.15    149.93 o
   9   7  28      483.07      527.46     80.65 o
  10   7  28     1134.84     1232.75    112.02 o
  11   7  28      343.54      268.77    130.29 o
   0   8  28     3484.66     3431.69    242.33 o
   1   8  28      399.53      277.13     77.33 o
   2   8  28      576.25      518.27     61.38 o
   3   8  28      403.08      360.92     54.98 o
   4   8  28      903.89      899.18     75.45 o
   5   8  28       68.33       84.78     45.40 o
   6   8  28        1.32       -1.24     43.21 o
   7   8  28        6.03      -54.89     62.74 o
   8   8  28       40.22       23.06     56.05 o
   9   8  28      612.30      645.87     90.90 o
  10   8  28       35.61      -55.97     55.97 o
  11   8  28      193.88      227.34    124.74 o
   1   9  28        4.53        4.28     43.75 o
   2   9  28       93.75      156.18     48.68 o
   3   9  28       69.37        5.62     39.82 o
   4   9  28        4.53       42.43     18.71 o
   5   9  28      432.70      391.16     59.30 o
   6   9  28      278.22      210.19     85.65 o
   7   9  28     1315.81     1362.42    165.31 o
   8   9  28      238.65      208.47     69.37 o
   9   9  28       13.49      -47.62     47.62 o
  10   9  28      160.90       63.51     64.86 o
  11   9  28       40.28      118.81     77.98 o
   0  10  28     1488.18     1553.29    193.99 o
   1  10  28     3186.54     2681.91    190.67 o
   2  10  28     1825.52     1672.83    146.59 o
   3  10  28     1754.43     1578.15     96.95 o
   4  10  28     1201.63     1212.70     89.50 o
   5  10  28        6.60       69.14     47.18 o
   6  10  28      299.04      271.55     58.99 o
   7  10  28      281.48      234.25     89.06 o
   8  10  28        1.77       27.20     56.80 o
   9  10  28       24.17        0.48     61.91 o
  10  10  28      134.28      108.30     71.85 o
   1  11  28     1170.56     1058.10    120.46 o
   2  11  28     2572.51     2321.50    183.60 o
   3  11  28     1025.09      892.19    132.61 o
   4  11  28      486.75      266.44     60.16 o
   5  11  28     1387.72     1593.43    119.62 o
   6  11  28     1116.39     1041.29     87.11 o
   7  11  28     1928.96     1970.68    116.44 o
   8  11  28     1584.94     1939.09    140.30 o
   9  11  28     1538.62     1428.03    123.20 o
  10  11  28      222.92      261.55     92.69 o
   0  12  28      191.12      293.88    110.66 o
   1  12  28      948.45      939.75    113.90 o
   2  12  28       72.42       86.52     51.51 o
   3  12  28      244.87      224.60     55.19 o
   4  12  28      689.95      661.01     74.11 o
   5  12  28      394.11      332.50     62.98 o
   6  12  28       14.32      -33.22     45.03 o
   7  12  28      350.79      365.91     67.20 o
   8  12  28        9.63        8.00     74.25 o
   9  12  28      621.39      439.87    107.94 o
   1  13  28        2.79       31.50    133.40 o
   2  13  28      844.25      718.57     84.98 o
   3  13  28        4.87       20.00     46.90 o
   4  13  28       54.06       34.29     46.82 o
   5  13  28        0.89       21.01     48.38 o
   6  13  28      182.79      238.97     60.89 o
   7  13  28      149.25      198.73     60.91 o
   8  13  28       29.44       28.25     60.06 o
   0  14  28       73.30      116.12     97.72 o
   1  14  28      168.34      218.58     68.71 o
   2  14  28       35.86      -19.23     66.67 o
   3  14  28        6.15       12.46     52.00 o
[truncated: 50,817 more chars]
